# Supplementary material for: Bacteria and Fungi Synergistically Reprogram Flavonoid Metabolites in the Pericarp of Citrus Reticulata 'Chachi' During Storage
Source: Adv Sci (Weinh). 2026 Feb 9;13(22):e00267. doi: 10.1002/advs.202500267 (PMC13088269; doi:10.1002/advs.202500267)
Supplement: Supplementary file 2 — Supporting File 2: advs74292‐sup‐0001‐Tables.xlsx. [file ADVS-13-e00267-s001.xlsx]

## Sheet: Table S1
Table S1 Metabolites information
Index	Q1 (Da)	Q3 (Da)	Molecular Weight (Da)	Formula	Ionization model	Compounds	Class II	CK0-1	CK0-2	CK0-3	GCP1-1	GCP1-2	GCP1-3	GCP2-1	GCP2-2	GCP2-3	GCP3-1	GCP3-2	GCP3-3	GCP4-1	GCP4-2	GCP4-3	GCP5-1	GCP5-2	GCP5-3	GCP6-1	GCP6-2	GCP6-3	GCP8-1	GCP8-2	GCP8-3	GCP11-1	GCP11-2	GCP11-3	GCP16-1	GCP16-2	GCP16-3	GCP18-1	GCP18-2	GCP18-3	GCP19-1	GCP19-2	GCP19-3
mws0024	169.01	125	170.022	C7H6O5	[M-H]-	Gallic acid	Tannin	10800	16600	13700	392000	301000	330000	443000	415000	438000	1000000	1010000	997000	1010000	1900000	1380000	1100000	1290000	904000	3050000	2900000	3200000	2020000	1990000	1520000	3260000	3550000	2960000	2990000	2410000	3620000	3040000	3230000	2840000	2080000	2950000	2520000
HJN037	183.03	124.02	184.037	C8H8O5	[M-H]-	4-O-Methylgallic Acid	Tannin	5120	3390	4260	9830	9860	7150	8050	10200	13300	24500	28700	20300	91000	53300	69200	44500	46700	42300	196000	188000	203000	172000	175000	115000	330000	323000	337000	236000	189000	176000	241000	221000	261000	332000	231000	282000
pmp000571	271.06	153.01	270.053	C15H10O5	[M+H]+	Apigenin	Flavonoid	7270	6080	6680	25400	14600	16600	49200	37100	33100	56500	58100	54800	59400	52400	47600	63800	52900	74700	701000	652000	751000	430000	438000	432000	422000	384000	461000	376000	270000	398000	179000	289000	69500	174000	118000	146000
pme0376	271.06	153.01	270.053	C15H10O5	[M+H]+	Naringenin (5,7,4'-Trihydroxyflavanone)*	Dihydroflavone	10500	22300	16400	90400	61800	69900	111000	167000	111000	427000	391000	463000	336000	336000	318000	382000	288000	475000	8240000	7440000	9030000	2960000	3050000	1670000	1880000	1420000	2340000	1020000	723000	1270000	1240000	2090000	402000	602000	484000	543000
pme2960	273.08	153	272.068	C15H12O5	[M-H]-	Naringenin chalcone*	Chalcones	10900	21700	16300	102000	74700	70800	124000	175000	115000	424000	379000	470000	292000	278000	299000	388000	297000	479000	7120000	6400000	7850000	2640000	2820000	1410000	1590000	1220000	1960000	894000	659000	1080000	1050000	1740000	365000	527000	448000	488000
pme0088	285.04	151	272.068	C15H12O5	[M-H]-	Luteolin (5,7,3',4'-Tetrahydroxyflavone)	Flavonoid	11200	6700	8960	25600	18900	12900	105000	92800	88400	155000	157000	152000	147000	101000	213000	271000	321000	222000	1530000	1440000	1620000	2670000	2230000	3830000	1290000	1220000	1370000	696000	622000	1130000	720000	1220000	222000	1210000	694000	951000
mws0064	287.06	135	288.063	C15H12O6	[M-H]-	Eriodictyol (5,7,3',4'-Tetrahydroxyflavanone)	Dihydroflavone	4990	5440	5210	15200	9500	9590	23300	28600	35500	73500	66900	80000	87600	93900	97900	133000	105000	161000	1190000	1060000	1310000	795000	754000	834000	476000	467000	484000	311000	279000	398000	400000	575000	225000	259000	220000	240000
mws0054	289.07	245	290.079	C15H14O6	[M-H]-	Catechin	Flavanols	6960	8650	7800	10500	7680	7100	3500	9	9	5070	10100	9	19800	15600	27200	119000	105000	133000	61800	56400	67200	82300	101000	99500	70600	76900	64300	90000	160000	90200	148000	133000	163000	153000	120000	137000
pmp001204	299.09	284.1	298.084	C17H14O5	[M+H]+	Apigenin-7,4'-dimethyl ether	Flavonoid	15000	16500	15700	83600	59700	40300	135000	80300	59500	22400	28900	15900	16100	12300	10500	25100	28900	21200	269000	162000	376000	138000	93700	145000	67600	51500	83700	47600	41700	51500	165000	228000	102000	82300	35500	58900
mws0058	299.06	284	300.063	C16H12O6	[M-H]-	Diosmetin (5,7,3'-Trihydroxy-4'-methoxyflavone)*	Flavonoid	1510000	1590000	1550000	2070000	1830000	1880000	3220000	2320000	2320000	2250000	2370000	2120000	1810000	2210000	1900000	2380000	2180000	2580000	3410000	2740000	4080000	4120000	4080000	3780000	2430000	2290000	2570000	2290000	2510000	3350000	2420000	2670000	2180000	3260000	2850000	3060000
pmp001127	301.07	286.08	300.063	C16H12O6	[M-H]-	Chrysoeriol*	Flavonoid	4070000	2470000	3270000	11800000	8820000	7930000	39600000	32100000	24200000	10500000	11800000	9170000	10700000	7750000	9590000	24600000	32000000	17300000	33700000	31300000	36200000	56200000	52000000	64500000	29100000	29200000	29100000	29900000	29900000	43100000	41000000	45900000	36100000	43700000	37700000	40700000
pme2954	303.05	137.02	302.043	C15H10O7	[M+H]+	Quercetin	Flavonols	103000	111000	107000	52900	80900	91100	113000	78300	68700	50800	46200	55400	18500	29000	29600	41200	42100	40200	37500	41400	33600	54400	41700	57300	9	9	9	12700	15600	28100	35000	28800	41200	23400	17800	20600
mws0463	301.07	286.08	300.063	C16H12O6	[M-H]-	Hesperetin	Dihydroflavone	65700	84800	75300	737000	545000	502000	1200000	1350000	2250000	4090000	4080000	4090000	3810000	3340000	4080000	8520000	7080000	9960000	34800000	29800000	39700000	30500000	30000000	29300000	21300000	22900000	19700000	20300000	15900000	21900000	19000000	22900000	15100000	10400000	10800000	10600000
mws1033	303.09	153.02	302.079	C16H14O6	[M-H]-	Homoeriodictyol	Dihydroflavone	112000	129000	121000	906000	720000	743000	1280000	1610000	2680000	4810000	4860000	4770000	4040000	3750000	4700000	10500000	8390000	12500000	33600000	29500000	37800000	28600000	30200000	28500000	21800000	23100000	20600000	19500000	16300000	22500000	19500000	23200000	15800000	10400000	11100000	10800000
mws0049	307.08	139	306.074	C15H14O7	[M+H]+	Gallocatechin	Flavanols	9	9	9	9	9	9	7220	11100	5820	29900	32200	27500	18700	37900	38700	10400	12000	8670	21000	24000	18000	5730	5250	3060	1630	9	3260	3420	4010	2490	3290	3660	2920	4450	4190	4320
pmp000106	313.11	298.1	312.1	C18H16O5	[M+H]+	5,7,4'-Trimethoxyflavone	Flavonoid	15100000	14700000	14900000	17100000	14300000	13700000	19800000	15100000	15700000	15900000	16900000	14900000	14400000	14700000	11900000	14400000	15100000	13700000	22300000	21600000	23000000	20100000	18600000	19000000	14700000	13800000	15600000	12000000	11400000	13700000	19500000	20000000	19100000	16100000	10700000	13400000
Lmsp009300	315.09	272.07	314.079	C17H14O6	[M+H]+	5,6-Dihydroxy-7,4'-dimethoxyflavone (Ladanein)	Flavonoid	26600	30400	28500	29900	31800	33200	56400	37900	38600	39900	40800	39000	50800	51800	35600	68000	72400	63700	61800	65700	58000	46700	43800	39000	36100	35400	36800	42800	46900	68500	44800	46400	43200	47200	50200	48700
Lmsp008392	315.09	272.07	314.079	C17H14O6	[M+H]+	4',5-Dihydroxy-3',5'-dimethoxyflavone	Flavonoid	34900	15700	25300	321000	298000	274000	2900000	2050000	1400000	389000	501000	278000	142000	171000	282000	350000	335000	364000	288000	169000	406000	1460000	1010000	1470000	130000	70700	190000	318000	446000	531000	974000	1070000	876000	1050000	602000	826000
Hmxp007521	315.09	272.07	314.079	C17H14O6	[M+H]+	3’,4’-Dihydroxy-7,5’-dimethoxyflavone	Flavonoid	1510000	1650000	1580000	1680000	1730000	2020000	3130000	2320000	2020000	2400000	2420000	2380000	2430000	2580000	1950000	3900000	4150000	3650000	3450000	3860000	3040000	2680000	2160000	1950000	1840000	1750000	1920000	2070000	2210000	3370000	2460000	2480000	2430000	2590000	2560000	2580000
Lmqn004838	315.01	299.99	316.022	C15H8O8	[M-H]-	3-O-Methylellagic acid	Tannin	5520	3720	4620	3180	1710	4490	6460	3000	4610	7420	7460	7370	11900	11100	6560	17900	17500	18400	88300	74100	102000	162000	177000	184000	110000	102000	118000	142000	129000	153000	47500	59500	35500	114000	69000	91400
mws0988	315.05	165	316.058	C16H12O7	[M-H]-	Rhamnetin	Flavonols	31200	30400	30800	23300	15600	14500	20200	24800	30600	52300	43000	61600	41100	87400	54700	102000	77000	128000	34000	33700	34300	58100	64300	68400	26000	25600	26500	31000	33000	41200	34200	33900	34600	38100	63100	50600
mws0066	315.05	165	316.058	C16H12O7	[M-H]-	Isorhamnetin	Flavonols	64700	32200	48500	361000	196000	123000	2800000	2170000	1630000	213000	245000	181000	170000	332000	327000	418000	320000	515000	381000	266000	496000	1720000	1340000	2020000	266000	241000	292000	409000	497000	605000	361000	469000	254000	714000	699000	707000
Lmsp009013	317.1	197.05	316.095	C17H16O6	[M+H]+	4',6-Dihydroxy-5,7-dimethoxyflavanone	Dihydroflavone	324000	352000	338000	318000	257000	283000	184000	229000	341000	521000	423000	620000	388000	943000	506000	1150000	785000	1520000	289000	315000	262000	289000	291000	212000	158000	179000	136000	231000	314000	389000	257000	229000	284000	381000	652000	517000
pmn001513	321	125	170.022	C7H6O5	[M-H]-	Digallic Acid	Tannin	3260	2720	2990	3280	3480	4120	6290	4700	4330	4960	2180	7730	3510	3300	4170	6160	6280	6050	6250	4610	7890	7250	5400	10700	19500	21600	17300	25600	19000	23800	7730	7500	7950	24600	31100	27800
Lmsp011263	329.1	268.08	328.095	C18H16O6	[M+H]+	6-Hydroxy-5,7,4'-trimethoxyflavone	Flavonoid	1990000	2110000	2050000	2540000	2390000	2400000	4260000	3490000	2850000	2560000	2720000	2390000	2810000	2590000	1900000	2230000	2260000	2190000	4020000	3870000	4160000	3740000	3390000	3820000	2820000	2690000	2950000	2170000	2150000	2570000	3420000	3710000	3130000	3160000	1980000	2570000
Lmsp008264	329.1	268.08	328.095	C18H16O6	[M+H]+	4'-Hydroxy-5,6,7-trimethoxyflavone	Flavonoid	508000	528000	518000	559000	527000	606000	475000	461000	470000	606000	592000	620000	884000	800000	580000	559000	685000	432000	710000	708000	711000	602000	667000	526000	626000	657000	596000	983000	948000	992000	640000	629000	651000	863000	854000	859000
Hmxp006108	329.1	268.08	328.095	C18H16O6	[M+H]+	3-Hydroxy-5,7,8-trimethoxyflavone	Flavonoid	23900000	24300000	24100000	14900000	13700000	13900000	6250000	8400000	6430000	13700000	13000000	14400000	14000000	22200000	18300000	17400000	14300000	20500000	13700000	12600000	14700000	12900000	13900000	11700000	16400000	17400000	15400000	10300000	11000000	10800000	4650000	5890000	3400000	12500000	8890000	10700000
Lmjp007790	329.1	268.08	328.095	C18H16O6	[M+H]+	5-Hydroxy-3,7,4'-trimethoxyflavone	Flavonoid	13300	10800	12100	82200	52800	50400	463000	197000	187000	97900	138000	57800	57100	46800	29400	70800	86600	55000	215000	134000	296000	317000	152000	185000	71200	43300	99000	56500	59700	107000	222000	253000	191000	217000	59500	138000
Hmxp006586	329.1	268.08	328.095	C18H16O6	[M+H]+	5-Hydroxy-7,3’,4’-trimethoxyflavone	Flavonoid	647000	588000	617000	1010000	1090000	1320000	1020000	690000	2510000	1990000	1570000	2420000	2130000	2940000	2030000	2260000	2270000	2240000	3230000	2950000	3510000	3420000	3910000	2170000	4670000	5140000	4210000	5370000	6470000	6060000	4610000	4020000	5210000	5610000	8200000	6900000
Zmlp005013	331.04	299.02	330.038	C16H10O8	[M+H]+	3,3'-Di-O-Methylellagic Acid	Tannin	3390	1920	2650	3920	3190	5300	4680	5310	7460	9460	9400	9530	20700	13000	11200	8240	9640	6840	11000	11200	10800	11300	13400	12600	11500	9250	13700	12600	16400	22100	14100	12200	16100	22500	24300	23400
Lmcp005645	331.08	287.05	330.074	C17H14O7	[M+H]+	Quercetin-3,4'-Dimethyl Ether	Flavonols	4210	4720	4470	4630	5150	3910	7740	2600	8060	7490	8950	6020	11100	14200	12600	68700	64200	73200	50600	47000	54200	39300	42700	45200	44100	47500	40700	51800	73200	60000	40700	39500	41900	55400	72400	63900
Lmzp004885	331.08	287.05	330.074	C17H14O7	[M+H]+	Tricin (5,7,4'-Trihydroxy-3',5'-dimethoxyflavone)	Flavonoid	48000	33600	40800	26900	25300	40500	118000	96800	94300	33400	27700	39000	47300	35200	28400	127000	205000	49600	90300	80900	99700	382000	224000	288000	76300	76200	76400	103000	160000	202000	232000	262000	202000	303000	320000	311000
Lmsp011053	331.12	197.06	330.11	C18H18O6	[M+H]+	7-Hydroxy-2',5,8-Trimethoxyflavanone	Dihydroflavone	2610000	2670000	2640000	1970000	1630000	1530000	2050000	2750000	2190000	2620000	2380000	2870000	2520000	3380000	2250000	2980000	2660000	3290000	3500000	3510000	3480000	3190000	3350000	2620000	2920000	3240000	2600000	2580000	2390000	2530000	2780000	2640000	2910000	2420000	2230000	2320000
pmn001518	331.07	169.01	332.074	C13H16O10	[M-H]-	1-O-Galloyl-β-D-glucose	Tannin	16600	13200	14900	9	9	9	49000	53400	45600	39700	36400	43100	37500	42300	43500	19100	17100	21000	2680	2830	2520	9	9	9	5910	6840	4990	6820	9940	9510	10100	6910	13200	13800	20100	16900
Lmfn000604	331.07	169.01	332.074	C13H16O10	[M-H]-	6-O-Galloyl-D-glucose	Tannin	33100	32700	32900	9	9	9	136000	90000	114000	92600	100000	85100	111000	123000	173000	141000	131000	150000	28800	32000	25600	24600	26400	10500	26800	24200	29500	14400	19200	20600	20100	24000	16200	26400	28800	27600
Xmgp006913	341.14	137.06	340.131	C20H20O5	[M+H]+	2,4,2',4'-tetrahydroxy-3'-prenylchalcone	Chalcones	36100	37200	36700	51900	50100	117000	181000	196000	193000	313000	324000	302000	141000	268000	209000	230000	208000	251000	773000	709000	838000	220000	238000	242000	88900	106000	71500	115000	95200	129000	200000	262000	137000	37000	29200	33100
pmp000109	343.12	328.1	342.11	C19H18O6	[M+H]+	5,7,8,4'-Tetramethoxyflavone*	Flavonoid	19700000	20900000	20300000	20400000	18900000	19200000	18400000	20000000	18100000	22900000	22600000	23100000	23500000	24800000	22500000	22300000	22300000	22300000	27200000	27700000	26800000	22600000	22400000	22200000	21500000	21500000	21400000	20000000	20400000	21000000	25300000	24500000	26100000	19100000	18600000	18900000
Lmcp007240	343.12	328.1	342.11	C19H18O6	[M+H]+	5,6,7,4'-Tetramethoxyflavone*	Flavonoid	4270000	4350000	4310000	4270000	3810000	3900000	3860000	4020000	3710000	4620000	4420000	4810000	4730000	5120000	4310000	4350000	4330000	4360000	5480000	5490000	5470000	4190000	4490000	4250000	4070000	4030000	4120000	3880000	3890000	4230000	5120000	4980000	5260000	3740000	3400000	3570000
Lmsp009872	343.12	328.1	342.11	C19H18O6	[M+H]+	5,7,3',4'-Tetramethoxyflavone	Flavonoid	22400000	23700000	23100000	24800000	24600000	24700000	18000000	22000000	21300000	23800000	22600000	25100000	26700000	24900000	24500000	24300000	22800000	25800000	30100000	30800000	29400000	21200000	22400000	20300000	23300000	23700000	23000000	21000000	22300000	21700000	24700000	24000000	25300000	21700000	20900000	21300000
Zmlp007578	345.06	313.03	344.053	C17H12O8	[M+H]+	3,3',4-O-Trimethylellagic acid	Tannin	121000	124000	122000	133000	117000	121000	127000	119000	119000	133000	133000	133000	138000	156000	129000	133000	138000	129000	168000	175000	161000	132000	150000	136000	121000	115000	127000	110000	117000	126000	155000	152000	158000	113000	97400	105000
mws1474	345.1	284	300.063	C16H12O6	[M-H]-	5,7-Dihydroxy-3',4',5'-trimethoxyflavone	Flavonoid	6220000	6880000	6550000	10200000	9120000	10200000	19300000	13700000	15200000	15200000	14300000	16100000	13500000	16200000	13400000	19400000	22300000	16600000	13200000	13500000	12800000	20400000	18800000	21700000	10200000	10400000	9980000	16700000	16400000	22600000	18700000	19300000	18200000	19300000	20100000	19700000
HJAP058	345.1	284	300.063	C16H12O6	[M-H]-	5,6,7,4'-Tetramethoxyflavanone	Flavonoid	389000	382000	386000	442000	443000	502000	664000	667000	660000	683000	680000	686000	948000	1490000	840000	1350000	1300000	1400000	832000	911000	753000	798000	735000	734000	553000	559000	547000	846000	1090000	1060000	729000	726000	732000	1590000	1320000	1460000
Hmcp003223	347.07	332.05	346.069	C17H14O8	[M+H]+	Limocitrin (5,7,4'-trihydroxy-8,3'-dimethoxyflavonol)	Flavonoid	155000	85300	120000	408000	295000	253000	1210000	1150000	1740000	491000	517000	466000	701000	985000	1030000	889000	1000000	778000	1270000	869000	1680000	2940000	2910000	3240000	1210000	1060000	1360000	1720000	1780000	2560000	924000	1140000	705000	1880000	1290000	1590000
mws1002	345.06	313.03	344.053	C17H12O8	[M+H]+	Syringetin	Flavonoid	161000	60700	111000	536000	349000	260000	1630000	1540000	2490000	492000	556000	428000	512000	854000	1140000	836000	802000	871000	1360000	774000	1950000	3320000	3270000	3810000	1190000	959000	1410000	1850000	1920000	2920000	1000000	1210000	790000	2690000	1640000	2160000
Lmsp009245	347.11	197.05	316.095	C17H16O6	[M+H]+	3',5-Dihydroxy-4',6,7-Trimethoxyflavanone	Dihydroflavone	11800000	12800000	12300000	12600000	12300000	12900000	18200000	16000000	15400000	22100000	21300000	22900000	10400000	20100000	17900000	20000000	17800000	22100000	12500000	13100000	12000000	20400000	18700000	16900000	10100000	10500000	9790000	15400000	14700000	17600000	15500000	15200000	15900000	12500000	15000000	13700000
pmp000110	359.11	344.1	358.105	C19H18O7	[M+H]+	7-Hydroxy-3,5,6,8-tetramethoxyflavone	Flavonoid	7600000	8040000	7820000	7340000	7160000	7940000	9980000	9260000	8140000	9510000	9290000	9730000	8180000	8810000	8900000	9150000	9660000	8630000	9240000	9300000	9190000	10600000	10600000	11300000	8370000	8090000	8640000	6880000	6980000	8490000	10200000	10100000	10300000	9100000	8490000	8790000
pmp000008	359.11	344.1	358.105	C19H18O7	[M+H]+	5-Hydroxy-6,7,3',4'-tetramethoxyflavone	Flavonoid	1460000	1570000	1510000	1470000	1630000	2020000	3900000	2760000	2670000	2780000	2870000	2690000	2660000	2730000	2720000	2400000	2850000	1940000	2010000	2100000	1920000	3490000	3110000	3470000	1950000	2000000	1890000	2140000	2280000	2680000	2850000	3040000	2660000	2960000	2680000	2820000
Zmjp010694	359.11	344.1	358.105	C19H18O7	[M+H]+	5-Hydroxy-3,7,3',4'-tetramethoxyflavone (Retusin)	Flavonoid	17600000	18500000	18100000	17600000	16900000	17300000	52700000	41600000	42000000	28800000	32600000	25000000	23500000	25000000	18900000	24900000	25900000	23800000	35400000	31900000	39000000	44100000	37300000	47800000	31900000	26600000	37200000	23000000	24600000	28500000	35700000	37600000	33800000	41000000	23700000	32300000
Lmxn007955	359.08	329.03	360.085	C18H16O8	[M-H]-	Sudachitin	Flavonoid	2210000	2620000	2410000	2340000	2110000	2260000	1950000	1880000	2170000	5650000	4710000	6600000	5550000	8190000	4560000	4650000	5880000	3410000	8570000	9030000	8120000	9240000	8110000	7090000	12400000	11300000	13600000	10100000	9520000	11600000	5590000	5810000	5370000	10800000	7680000	9220000
Lmxn007456	359.08	329.03	360.085	C18H16O8	[M-H]-	Acerosin	Flavonoid	392000	338000	365000	433000	356000	351000	425000	388000	557000	343000	327000	358000	468000	631000	402000	1510000	1450000	1580000	1270000	1180000	1370000	2600000	2540000	2500000	1980000	1790000	2170000	2790000	2710000	2480000	1370000	1330000	1410000	3500000	1990000	2740000
Lmsp010098	361.13	197.06	330.11	C18H18O6	[M+H]+	5-Hydroxy-6,7,3',4'-tetramethoxyflavanone	Dihydroflavone	1700000	1700000	1700000	1530000	1500000	1400000	1940000	1880000	1970000	2610000	2590000	2630000	1390000	2360000	1980000	2120000	2050000	2180000	1790000	1740000	1840000	2670000	2550000	2240000	1720000	1820000	1630000	1610000	1590000	1720000	2010000	1920000	2100000	1550000	1580000	1560000
Cmsn000894	361.08	211.03	362.084	C14H18O11	[M-H]-	7-O-Galloyl-D-sedoheptulose	Tannin	10300	8170	9250	9100	11100	11600	13400	9750	10600	9500	10200	8770	19100	20200	15300	26700	34000	19300	8730	10500	6960	22600	12600	18400	8310	9630	6990	10300	12100	14900	15900	16100	15700	12800	11400	12100
pmp001076	373.13	343.08	372.121	C20H20O7	[M+H]+	Isosinensetin	Flavonoid	1710000	1680000	1700000	2070000	1800000	1680000	2870000	2760000	2510000	2550000	2700000	2400000	2080000	2390000	2320000	2040000	2320000	1750000	2420000	2340000	2490000	2740000	2640000	3080000	2160000	1920000	2400000	1740000	1820000	2090000	2890000	2870000	2920000	2050000	1670000	1860000
mws0055	373.13	343.08	372.121	C20H20O7	[M+H]+	Tangeretin (4',5,6,7,8-Pentamethoxyflavone)	Flavonols	12900000	12800000	12900000	12900000	12100000	12300000	11800000	12000000	11800000	13100000	12900000	13300000	12700000	12700000	12400000	12000000	12300000	11700000	12800000	12300000	13300000	11800000	11200000	11800000	12000000	11800000	12200000	11200000	11200000	11700000	12000000	11800000	12200000	11300000	10900000	11100000
mws1313	373.13	343.08	372.121	C20H20O7	[M+H]+	Sinensetin (5,6,7,3',4'-pentamethoxyflavone)	Flavonoid	857000	904000	881000	895000	776000	819000	1010000	1050000	984000	1120000	1100000	1130000	1080000	1050000	1070000	949000	1010000	892000	1030000	1010000	1050000	1070000	1080000	1120000	951000	926000	975000	797000	778000	872000	1090000	1040000	1130000	850000	841000	845000
Lmsp010424	373.13	343.08	372.121	C20H20O7	[M+H]+	3,4',5,6,7-Pentamethoxyflavone	Flavonoid	4270000	4210000	4240000	4160000	3970000	4040000	3860000	4110000	3870000	4200000	4130000	4260000	4220000	4420000	4090000	4160000	4160000	4160000	4550000	4550000	4540000	3900000	4050000	3890000	4060000	4150000	3970000	3840000	3900000	3940000	3970000	3960000	3980000	3760000	3750000	3760000
Zmjp009119	375.11	345.06	374.1	C19H18O8	[M+H]+	5,4′-Dihydroxy-3,6,7,3′-tetramethoxyflavone	Flavonoid	235000	257000	246000	304000	347000	396000	752000	383000	564000	569000	520000	617000	693000	832000	590000	710000	808000	611000	387000	443000	331000	477000	470000	464000	342000	329000	356000	566000	715000	878000	436000	446000	426000	1060000	1040000	1050000
Lmjp002721	375.14	345.05	374.124	C20H22O7	[M+H]+	5,7,3',4',5'-Pentamethoxyflavanone	Dihydroflavone	181000	182000	181000	268000	271000	262000	430000	364000	665000	492000	427000	558000	470000	640000	591000	828000	901000	754000	1460000	1280000	1630000	2240000	2210000	2850000	2000000	2000000	2000000	1980000	2570000	2330000	1850000	1790000	1910000	2890000	2590000	2740000
Hmxp007703	375.14	345.05	374.124	C20H22O7	[M+H]+	5,7,8,3’,4’-Pentamethoxyflavanone	Flavonoid	1380000	1370000	1380000	1040000	979000	928000	885000	1110000	1060000	1200000	1190000	1210000	1030000	1360000	1200000	924000	799000	1050000	767000	688000	847000	880000	934000	749000	719000	730000	709000	560000	580000	551000	830000	709000	951000	566000	590000	578000
Lmsp009394	375.14	345.05	374.124	C20H22O7	[M+H]+	3',4',5,6,7-Pentamethoxyflavanone	Dihydroflavone	1350000	1360000	1350000	1010000	980000	869000	766000	1070000	998000	1110000	1080000	1150000	926000	1240000	1150000	858000	758000	958000	692000	627000	757000	883000	895000	695000	708000	758000	657000	550000	564000	524000	780000	678000	881000	571000	593000	582000
pmp000113	389.12	359.08	388.116	C20H20O8	[M+H]+	5-Hydroxy-6,7,8,3',4'-pentamethoxyflavone	Flavonoid	140000	133000	136000	118000	109000	106000	141000	125000	143000	217000	216000	218000	230000	262000	213000	206000	204000	208000	169000	160000	178000	178000	173000	160000	163000	170000	156000	172000	175000	208000	167000	164000	171000	177000	198000	188000
pmp001161	389.12	359.08	388.116	C20H20O8	[M+H]+	5-Hydroxyauranetin	Flavonols	21000000	21400000	21200000	20700000	20800000	22000000	29000000	25900000	23900000	29000000	28600000	29400000	26600000	29600000	25300000	26100000	27800000	24400000	26800000	28000000	25600000	28600000	27200000	28900000	24900000	24400000	25500000	23000000	23800000	26500000	26400000	27100000	25600000	26100000	24900000	25500000
mws0043	403.14	373.1	402.131	C21H22O8	[M+H]+	Nobiletin (5,6,7,8,3',4'-Hexamethoxyflavone)	Flavonoid	7300000	7330000	7310000	7100000	6770000	7150000	7590000	7690000	7320000	7860000	7770000	7950000	7760000	7950000	7570000	7360000	7560000	7160000	7290000	7330000	7260000	7270000	7450000	7410000	7150000	7190000	7110000	6860000	6940000	6990000	7450000	7450000	7450000	6960000	6730000	6840000
pmp000114	405.15	241.1	404.147	C21H24O8	[M+H]+	5,6,7,8,3',4'-Hexamethoxyflavanone	Dihydroflavone	74700	78700	76700	546000	484000	457000	706000	807000	756000	1060000	1060000	1060000	923000	1210000	1090000	1140000	1030000	1260000	1190000	1110000	1280000	1500000	1470000	1380000	1100000	1140000	1050000	1050000	964000	1050000	1220000	1080000	1360000	913000	933000	923000
Lmjp003402	405.15	241.1	404.147	C21H24O8	[M+H]+	2'-Hydroxy-3,4,5,3',4',6'-hexamethoxychalcone	Chalcones	35400	37800	36600	29800	34100	35300	48300	48900	44500	59800	55400	64200	63100	64500	63900	42400	49100	35800	42700	42700	42800	56000	54700	51400	40500	47100	33800	41400	41200	49000	54700	54900	54400	47600	51000	49300
HJAP012	419.1	383.07	418.09	C20H18O10	[M+H]+	Luteolin-8-C-arabinoside	Flavonoid carbonoside	54700	67700	61200	52500	20600	43500	58100	67600	28200	51200	62300	40100	34100	13600	44800	23800	11400	36200	32400	25400	39300	33400	20600	8830	25700	32000	19400	12700	8890	11300	13000	10900	15200	11400	15100	13300
pmp000115	419.13	404.1	418.126	C21H22O9	[M+H]+	Monohydroxy-hexamethoxyflavone	Flavonoid	5300000	5520000	5410000	5300000	5140000	5460000	15500000	8680000	11500000	10700000	10600000	10800000	12700000	13900000	9810000	14000000	16800000	11100000	10200000	11200000	9110000	14000000	12500000	14100000	7230000	7390000	7070000	13800000	16000000	19400000	13200000	13700000	12600000	15700000	17000000	16300000
pmn001551	417.12	402.07	418.126	C21H22O9	[M+H]+	Natsudaidain (3-Hydroxy-3',4',5,6,7,8-hexamethoxyflavone)*	Flavonols	6980000	6790000	6890000	5680000	5240000	4680000	8940000	6980000	8240000	16300000	16300000	16200000	8980000	15400000	12200000	13800000	15300000	12300000	7850000	7420000	8290000	10200000	11300000	9270000	9040000	9190000	8880000	7540000	7120000	9460000	9040000	8800000	9270000	8810000	9190000	9000000
Hmxp008844	419.13	404.1	418.126	C21H22O9	[M+H]+	Gardenin A*	Flavonoid	2850000	3550000	3200000	3060000	3130000	2870000	7480000	3870000	5310000	10200000	10500000	9930000	6450000	9150000	10000000	7030000	8530000	5530000	2480000	2350000	2620000	5570000	5840000	5270000	4320000	4580000	4060000	4510000	4740000	6050000	4630000	4700000	4570000	5070000	6100000	5580000
mws1434	431.1	311	432.106	C21H20O10	[M-H]-	Apigenin-6-C-glucoside (Isovitexin)*	Flavonoid carbonoside	1300000	962000	1130000	597000	612000	894000	8940000	8310000	3260000	2450000	1910000	3000000	3670000	1900000	2340000	1540000	1740000	1340000	1560000	1220000	1900000	3480000	2480000	4220000	1300000	1030000	1570000	1380000	1800000	2480000	2590000	2510000	2660000	4010000	3310000	3660000
pme0321	431.1	311	432.106	C21H20O10	[M-H]-	Kaempferol-7-O-rhamnoside	Flavonols	5040	5320	5180	16500	11000	22400	16100	28700	11200	20500	20300	20700	20700	38600	25500	37700	25800	49600	75000	13100	137000	5580	9	9	9	9	9	4730	5480	9	23100	22700	23500	3310	11200	7270
mws0048	431.1	311	432.106	C21H20O10	[M-H]-	Apigenin-8-C-Glucoside (Vitexin)*	Flavonoid carbonoside	1670000	1020000	1350000	560000	724000	1030000	8590000	9210000	3640000	2840000	2420000	3260000	3650000	2030000	2800000	1700000	1810000	1590000	1790000	1530000	2060000	3450000	3130000	4220000	1540000	1350000	1720000	1730000	2040000	2610000	2740000	2400000	3080000	4150000	4330000	4240000
mws0919	431.1	311	432.106	C21H20O10	[M-H]-	Kaempferol-3-O-rhamnoside (Afzelin)(Kaempferin)	Flavonols	27400	11000	19200	33200	27000	26500	37400	30700	20900	26500	29300	23700	26700	123000	36000	45100	34500	55600	97400	23400	171000	9400	14600	11700	21600	26500	16700	13300	14000	20000	32400	30200	34700	11000	24200	17600
mws0072	433.11	271.01	432.106	C21H20O10	[M-H]-	Apigenin-5-O-glucoside	Flavonoid	66200	66200	66200	37900	39600	66300	450000	400000	176000	134000	117000	151000	140000	83700	112000	76000	107000	45400	75700	71500	79900	131000	95800	154000	36000	34200	37700	43600	56600	71300	108000	125000	89900	86600	111000	99000
pmb3006	431.1	311	432.106	C21H20O10	[M-H]-	Apigenin-7-O-glucoside(Cosmosiin)	Flavonoid	10200	7710	8960	16700	13400	22900	5520	10200	10200	23800	32100	15500	40500	18000	34300	44900	34400	55500	193000	173000	214000	137000	145000	88900	200000	158000	243000	175000	139000	183000	77100	121000	33700	62400	52800	57600
pmp000117	433.15	403.11	432.142	C22H24O9	[M+H]+	3,5,6,7,8,3',4'-Heptamethoxyflavone	Flavonols	1500000	1440000	1470000	1430000	1340000	1270000	1750000	1690000	1820000	1990000	1990000	1990000	2050000	2290000	1880000	1850000	1980000	1720000	1710000	1680000	1730000	1950000	2010000	1980000	1620000	1600000	1630000	1850000	1930000	2070000	2070000	2000000	2140000	1680000	1720000	1700000
Lmdp003509	435.09	303.06	434.085	C20H18O11	[M+H]+	Quercetin-3-O-xyloside (Reynoutrin)	Flavonols	66800	53200	60000	22600	19000	29600	48600	45400	33600	64200	52600	75800	28200	49200	45100	22600	13100	32000	5690	6720	4670	15700	7360	16500	9100	10400	7760	4990	7040	21100	11200	9280	13200	11000	11700	11300
mws2186	435.09	303.06	434.085	C20H18O11	[M+H]+	Avicularin(Quercetin-3-O-α-L-arabinofuranoside)	Flavonols	27500	27100	27300	4100	4660	17000	7870	28400	18000	28900	27900	29900	7580	7130	26800	10500	8730	12300	2560	5110	9	9	9	9	7820	10000	5610	4870	5390	13200	9	9	9	9	9	9
mws1179	433.11	271.01	432.106	C21H20O10	[M-H]-	Naringenin-7-O-glucoside (Prunin)	Dihydroflavone	62100	82000	72100	69600	56800	103000	101000	109000	54400	210000	199000	220000	129000	168000	142000	100000	84000	116000	414000	371000	457000	132000	168000	69300	200000	141000	259000	86700	65700	85700	124000	208000	40500	76400	60400	68400
pme1611	433.11	271.01	432.106	C21H20O10	[M-H]-	Isohemiphloin	Flavonoid carbonoside	69100	54000	61600	40400	28800	41200	314000	281000	133000	119000	93200	146000	141000	117000	138000	65500	65800	65200	81800	61700	102000	131000	107000	159000	68500	56000	81000	65400	83400	97700	106000	107000	105000	158000	169000	164000
mws2118	435.13	167.03	436.137	C21H24O10	[M-H]-	Phloretin-2'-O-glucoside (Phlorizin)	Chalcones	20500	13500	17000	8930	7280	7790	28300	21600	16500	24800	28200	21300	22800	32100	26000	22100	21500	22700	16300	15400	17100	13200	82800	8100	6780	9680	3870	6220	10000	7300	8020	9230	6810	3820	6230	5030
Lmzn001961	437.11	311.08	438.116	C20H22O11	[M-H]-	Loquatoside	Flavonoid	417000	388000	403000	130000	191000	171000	454000	508000	325000	1290000	1420000	1160000	584000	1190000	864000	154000	179000	128000	63900	59500	68400	12700	17300	3520	6000	5240	6760	4550	2980	2980	6400	7240	5550	3770	3870	3820
Hmcp002316	449.11	317.06	448.101	C21H20O11	[M+H]+	Isorhamnetin-3-O-arabinoside	Flavonols	5610	6710	6160	5830	6180	14000	87500	27800	25700	17700	18700	16800	21900	6940	15200	24400	44600	4060	12400	16200	8600	63100	36300	54800	6720	6880	6560	7120	23600	29100	29900	35200	24600	42100	32500	37300
Lmlp003531	449.11	317.06	448.101	C21H20O11	[M+H]+	Luteolin-3'-O-glucoside	Flavonoid	51600	79100	65400	31800	37400	45400	170000	233000	119000	181000	176000	185000	94400	112000	103000	86700	107000	66100	101000	106000	97000	159000	128000	186000	71400	70200	72600	72500	80900	82800	92100	118000	66600	122000	135000	128000
mws0045	449.11	317.06	448.101	C21H20O11	[M+H]+	Quercetin-3-O-rhamnoside(Quercitrin)	Flavonols	1900000	2310000	2110000	4220000	2540000	2010000	2740000	2650000	3300000	2300000	2380000	2230000	1510000	1920000	1620000	1520000	1300000	1750000	1500000	1300000	1700000	1400000	1430000	1270000	1080000	1360000	807000	1070000	1100000	1240000	1290000	1270000	1310000	934000	1170000	1050000
mws2209	449.11	317.06	448.101	C21H20O11	[M+H]+	Kaempferol-3-O-glucoside (Astragalin)	Flavonols	48000	54200	51100	55700	40900	40300	1640000	1260000	304000	146000	156000	136000	451000	172000	167000	172000	248000	96400	166000	154000	179000	243000	135000	168000	152000	141000	164000	95800	197000	259000	238000	228000	248000	285000	527000	406000
pme2459	449.11	317.06	448.101	C21H20O11	[M+H]+	Luteolin-7-O-glucoside (Cynaroside)	Flavonoid	295000	241000	268000	753000	388000	341000	199000	800000	774000	308000	308000	307000	258000	265000	203000	103000	102000	103000	289000	226000	351000	334000	344000	240000	259000	227000	291000	180000	140000	219000	78900	129000	29100	117000	73600	95200
mws0089	447.09	285.04	448.101	C21H20O11	[M+H]+	Kaempferol-7-O-glucoside	Flavonols	13400	8720	11000	42300	9	16700	476000	555000	174000	36400	37600	35100	147000	42500	64700	39500	60500	18500	61100	42600	79700	120000	58500	64600	61100	46700	75500	73000	110000	138000	92300	91700	92900	173000	326000	250000
mws1299	449.11	317.06	448.101	C21H20O11	[M+H]+	Luteolin-8-C-glucoside (Orientin)	Flavonoid carbonoside	2190000	1580000	1890000	590000	994000	2510000	23500000	19300000	9380000	2360000	1800000	2920000	5450000	1220000	3240000	1790000	3190000	394000	472000	640000	304000	5760000	2490000	4040000	211000	224000	199000	634000	1210000	1860000	1570000	2810000	321000	2960000	1610000	2290000
mws1608	447.09	285.04	448.101	C21H20O11	[M+H]+	Luteolin-6-C-glucoside (Isoorientin)	Flavonoid carbonoside	1430000	1030000	1230000	434000	798000	1790000	16100000	14400000	6020000	1810000	1480000	2140000	3860000	1120000	2530000	1180000	1990000	356000	616000	643000	589000	4460000	2100000	3360000	238000	204000	272000	598000	1300000	1500000	1080000	1850000	314000	2530000	1470000	2000000
mws0913	447.09	285.04	448.101	C21H20O11	[M+H]+	Kaempferol-3-O-galactoside (Trifolin)	Flavonols	19600	15800	17700	27200	6380	20300	561000	547000	103000	42800	36000	49700	115000	39900	54200	48100	77500	18700	79200	52700	106000	104000	46300	46000	49800	36800	62700	51400	77000	101000	127000	152000	102000	165000	268000	217000
mws1361	449.11	317.06	448.101	C21H20O11	[M+H]+	Taxifolin-3-O-rhamnoside (Astilbin)	Dihydroflavonol	20800	15600	18200	13800	19900	21000	26400	29600	18900	27100	23400	30800	7370	14100	17100	18400	19200	17500	34200	28400	40000	41800	31500	19300	42200	31900	52500	24100	28500	22200	23800	22900	24600	26300	26600	26500
mws0057	451.12	289	450.116	C21H22O11	[M-H]-	Eriodictyol-7-O-glucoside	Dihydroflavone	60800	51500	56200	50700	76300	72600	32800	114000	69300	75000	57000	92900	50400	71900	65400	53600	55300	51800	38300	39200	37400	31600	36100	32900	64300	71000	57500	58400	48100	27200	32700	29900	35600	35700	49300	42500
Lmzn001894	461.07	285.04	448.101	C21H20O11	[M+H]+	Kaempferol-3-O-glucuronide	Flavonols	22500	19900	21200	12800	14200	36100	58300	31500	22400	50900	42200	59600	38800	49800	44600	29900	32700	27100	40000	46600	33400	34400	25600	43700	22000	20700	23300	18700	22500	24800	32200	48000	16500	20000	31900	26000
pmb2999	461.11	299.1	462.116	C22H22O11	[M-H]-	Chrysoeriol-5-O-glucoside	Flavonoid	148000	130000	139000	92200	114000	188000	613000	328000	246000	334000	321000	348000	214000	270000	205000	224000	320000	129000	210000	234000	186000	249000	234000	208000	151000	143000	158000	112000	120000	162000	212000	233000	191000	191000	205000	198000
pmp000120	463.12	427.1	462.116	C22H22O11	[M-H]-	Diosmetin-6-C-glucoside	Flavonoid	14200000	12200000	13200000	8940000	12500000	18000000	37900000	24800000	21500000	28900000	29200000	28700000	22200000	21200000	21400000	19500000	23800000	15200000	19000000	21100000	16900000	25500000	17200000	22600000	13200000	12400000	14000000	12500000	12700000	16000000	18900000	22000000	15700000	18600000	17300000	18000000
HJAP011	463.11	343.08	372.121	C20H20O7	[M+H]+	Chrysoeriol-8-C-glucoside (Scoparin)	Flavonoid	26100000	22500000	24300000	17000000	22900000	29800000	62600000	51900000	35600000	48300000	46900000	49700000	40000000	38900000	39600000	34300000	43900000	24800000	32200000	37100000	27300000	43400000	31400000	39100000	20200000	20100000	20300000	18200000	19200000	27500000	29100000	34200000	24000000	28400000	26700000	27500000
pmp000579	463.12	427.1	462.116	C22H22O11	[M-H]-	Diosmetin-7-O-galactoside	Flavonoid	14500000	9470000	12000000	7340000	8540000	16800000	76600000	70100000	43800000	17100000	16800000	17500000	27500000	11600000	18400000	25300000	42300000	8260000	18300000	16500000	20100000	34500000	25600000	33500000	13200000	10800000	15600000	13900000	20100000	26000000	33400000	34900000	31800000	37400000	41400000	39400000
Hmdn001667	463.05	300.99	464.06	C20H16O13	[M-H]-	Ellagic acid-4-O-glucoside	Tannin	805000	1170000	989000	1080000	1300000	807000	806000	1320000	864000	1730000	1260000	2200000	1020000	1250000	1600000	1590000	955000	2230000	945000	878000	1010000	1540000	1080000	1240000	1050000	1240000	852000	2070000	1610000	2090000	1640000	1810000	1460000	1690000	1500000	1600000
mws0091	463.09	300.03	464.095	C21H20O12	[M-H]-	Quercetin-3-O-glucoside (Isoquercitrin)	Flavonols	33900	36800	35400	21300	30500	37700	51400	24500	23100	99900	111000	89300	50600	82800	62000	59700	67000	52300	64800	75900	53700	32600	44200	38600	34300	38500	30000	41500	28900	33600	21700	25000	18500	20000	41100	30500
Lmzp002365	465.14	303.09	464.131	C22H24O11	[M+H]+	Hesperetin-7-O-glucoside	Flavonoid	9	9	9	9	9	9	9	9	9	9	9	9	9	9	9	1750000	1830000	1670000	6930000	5170000	8690000	1300000	1690000	1140000	4520000	4590000	4440000	2920000	2720000	2400000	3950000	4720000	3180000	1670000	3280000	2480000
Xmsn002700	465.13	303.06	434.085	C20H18O11	[M+H]+	Taxifolin-3'-O-glucoside	Flavonoid	941000	818000	879000	440000	461000	480000	798000	715000	560000	806000	895000	717000	289000	435000	632000	518000	520000	516000	229000	228000	230000	185000	124000	111000	86500	89100	83900	107000	139000	122000	142000	176000	109000	66000	99000	82500
HJAP056	477.14	315.1	476.131	C23H24O11	[M+H]+	Dihydroxy-dimethoxyflavone-7-O-glucoside	Flavonoid	64200	68100	66200	78900	66900	99500	145000	201000	240000	199000	205000	193000	290000	237000	187000	217000	225000	209000	450000	462000	438000	294000	280000	201000	511000	443000	579000	452000	469000	423000	375000	355000	395000	475000	466000	470000
pmb0648	479.12	383.5	478.111	C22H22O12	[M+H]+	Isorhamnetin-8-C-glucoside	Flavonols	27400	32900	30100	7250	15600	27300	34100	20100	26700	37000	32300	41800	37300	27500	43000	24100	26600	21700	36900	42700	31100	48700	47300	44800	30000	28800	31100	28400	16800	35200	18200	31900	4500	29100	23500	26300
Hmcp002298	479.12	383.5	478.111	C22H22O12	[M+H]+	Limocitrin-3-O-arabinoside	Flavonoid	27000	25700	26300	21700	6410	11300	55000	40500	58600	55400	53700	57000	45500	53800	49700	89200	85900	92400	92900	88800	97100	228000	203000	202000	77000	77600	76300	89300	104000	122000	104000	104000	104000	153000	81600	117000
Lmjp003044	479.12	383.5	478.111	C22H22O12	[M+H]+	Isorhamnetin-3-O-Glucoside*	Flavonols	788000	705000	746000	199000	201000	587000	3700000	2000000	1420000	2970000	2940000	3000000	2340000	2060000	2320000	564000	903000	226000	1180000	1270000	1090000	2390000	1700000	1680000	1370000	1130000	1610000	626000	684000	1070000	631000	768000	494000	1500000	2110000	1800000
Hmcp002207	479.12	383.5	478.111	C22H22O12	[M+H]+	Isorhamnetin-7-O-glucoside (Brassicin)*	Flavonols	779000	689000	734000	180000	263000	591000	2930000	2160000	1560000	2910000	3120000	2690000	2020000	2090000	1860000	481000	680000	281000	1150000	1270000	1030000	2060000	1520000	1940000	1300000	1140000	1460000	582000	889000	787000	658000	704000	611000	1390000	1710000	1550000
pmb2975	477.14	315.1	476.131	C23H24O11	[M+H]+	Hesperetin-3'-O-glucuronide	Dihydroflavonol	20700	18700	19700	15400	16900	16200	38700	29300	24300	87700	91000	84400	79600	100000	84100	49900	69500	30200	161000	168000	154000	198000	178000	194000	269000	265000	272000	137000	110000	206000	118000	110000	126000	146000	204000	175000
Lmdp002969	481.1	319.06	480.09	C21H20O13	[M+H]+	Myricetin-3-O-galactoside	Flavonols	158000	207000	182000	108000	68800	103000	128000	152000	106000	306000	244000	368000	263000	320000	329000	193000	183000	204000	297000	278000	315000	327000	369000	154000	279000	271000	288000	411000	338000	445000	154000	163000	144000	253000	220000	237000
Lmtp003948	481.13	319.05	480.127	C22H24O12	[M+H]+	3',5',5,7-Tetrahydroxy-4'-methoxyflavanone-3'-O-glucoside	Flavonoid	164000	197000	180000	65900	60400	90200	145000	174000	116000	379000	383000	374000	182000	460000	362000	251000	188000	315000	348000	314000	381000	353000	334000	226000	364000	321000	406000	434000	343000	544000	167000	165000	169000	354000	226000	290000
pmb0736	493.13	331.08	492.127	C23H24O12	[M+H]+	Tricin-7-O-Glucoside	Flavonoid	2010000	1920000	1970000	1580000	1860000	2920000	7130000	5370000	5580000	6540000	6400000	6690000	3890000	4220000	4460000	4680000	5760000	3600000	6260000	5930000	6590000	9460000	6170000	8400000	5850000	5440000	6270000	7220000	6740000	9300000	6780000	6590000	6970000	8020000	6270000	7140000
pmb3000	503.12	341.1	504.127	C24H24O12	[M-H]-	Chrysoeriol-7-O-(6''-acetyl)glucoside	Flavonoid	1790000	987000	1390000	1450000	2060000	3630000	4690000	3510000	1840000	3840000	4290000	3400000	839000	1330000	1040000	509000	754000	265000	101000	107000	95700	95900	108000	90300	54100	70000	38100	44100	42000	50200	85000	98400	71600	46600	42200	44400
Hmcp002187	509.13	347.07	478.111	C22H22O12	[M+H]+	Limocitrin-3-O-galactoside	Flavonoid	330000	327000	328000	225000	183000	253000	780000	863000	923000	913000	924000	903000	1230000	1280000	923000	1070000	967000	1170000	1830000	1520000	2140000	3330000	3470000	3330000	2380000	1920000	2850000	2450000	2660000	3170000	1350000	1390000	1310000	3460000	2600000	3030000
Hmcp001636	509.13	347.07	478.111	C22H22O12	[M+H]+	Limocitrin-7-O-glucoside	Flavonoid	147000	185000	166000	114000	82800	101000	161000	143000	189000	243000	212000	274000	114000	232000	155000	126000	105000	147000	113000	143000	83200	242000	230000	180000	72800	75900	69800	58400	80600	82900	106000	90600	121000	60800	86000	73400
Hmcp002399	509.13	347.07	478.111	C22H22O12	[M+H]+	Limocitrin-3-O-glucoside	Flavonoid	32200	62900	47600	48000	56500	28400	169000	173000	146000	396000	376000	417000	590000	1050000	790000	266000	335000	197000	549000	515000	582000	714000	574000	505000	794000	721000	867000	741000	666000	1080000	254000	325000	183000	491000	328000	409000
pmp000530	519.19	357.13	518.179	C26H30O11	[M+H]+	Phellodendroside	Dihydroflavonol	113000	102000	108000	1250000	1110000	766000	260000	236000	363000	53100	51000	55200	30300	90800	63500	128000	132000	124000	134000	123000	145000	229000	196000	243000	55600	45400	65700	30500	31100	89800	24100	34800	13400	37400	33400	35400
pmb3041	521.09	329.2	522.101	C23H22O14	[M-H]-	Tricin-7-O-saccharic acid	Flavonoid	846000	762000	804000	737000	774000	747000	1030000	860000	1080000	755000	796000	714000	377000	501000	677000	547000	584000	511000	371000	359000	382000	316000	284000	273000	337000	323000	352000	491000	503000	459000	284000	293000	275000	414000	368000	391000
pmb3053	523.12	329.2	522.101	C23H22O14	[M-H]-	Tricin-4'-O-eudesmic acid	Flavonoid	16100	59500	37800	47500	216000	264000	12400	6710	41500	15600	5870	25400	10200	20500	7930	19300	18200	20300	42400	54900	30000	22300	10200	8270	33800	38400	29300	14500	7490	22200	23700	30700	16700	7540	10400	8970
pmb0608	549.12	301.4	548.117	C25H24O14	[M+H]+	Chrysoeriol-7-O-(6''-malonyl)glucoside	Flavonoid	1540000	726000	1130000	905000	1510000	3320000	12700000	6670000	3290000	1180000	1200000	1170000	415000	215000	362000	322000	576000	68100	41500	44000	39100	64600	37000	52200	15000	13900	16100	21900	24000	27800	46900	62800	31000	51000	25400	38200
pmp000588	549.12	301.4	548.117	C25H24O14	[M+H]+	Diosmetin-7-O-(6''-malonyl)glucoside	Flavonoid	39400	32700	36000	37200	65800	128000	450000	275000	122000	79200	68300	90000	21400	13300	31100	15200	23600	6730	4070	3550	4580	5270	3070	3050	2510	2390	2630	1450	1580	2510	1780	2230	1340	3140	2260	2700
pmb2979	549.12	301.4	548.117	C25H24O14	[M+H]+	Hesperetin-7-O-(6''-malonyl)glucoside	Dihydroflavonol	187000	81400	134000	251000	201000	187000	104000	117000	133000	96500	113000	80100	76800	81800	78500	157000	133000	181000	141000	119000	163000	64400	61800	103000	99300	101000	97200	139000	145000	124000	75200	69900	80500	92600	115000	104000
Zmjp005288	553.16	391.1	552.148	C25H28O14	[M+H]+	5,2′,5′-Trihydroxy-3,7,4′-trimethoxyflavone-2′-O-glucoside	Flavonoid	33600	40200	36900	51300	26200	64600	165000	98100	110000	154000	129000	179000	167000	144000	111000	151000	173000	128000	169000	178000	160000	223000	152000	166000	227000	187000	266000	123000	274000	387000	136000	152000	121000	288000	284000	286000
pmb3032	561.12	329.1	562.132	C26H26O14	[M-H]-	Tricin-7-O-(2''-Malonyl)rhamnoside	Flavonoid	590	840	715	6900	7210	6810	6380	10600	6390	2950	3900	2000	1420	3120	2480	5570	6420	4720	10300	6170	14400	23800	31000	28500	7690	9040	6340	6580	2030	6050	4600	4330	4870	5810	4420	5110
mws1292	565.16	409.09	564.123	C26H28O14	[M+H]+	Apigenin-6-C-arabinoside-8-C-glucoside (Isoschaftoside)	Flavonoid carbonoside	17700	22900	20300	18300	10500	21500	20700	27900	17600	19700	21800	17600	11500	15700	11000	7070	6830	7310	19100	14900	23300	17300	15000	16300	9810	9970	9650	7310	11000	11500	17000	19400	14700	7820	12000	9890
Zmxp005470	579.13	331.08	492.127	C23H24O12	[M+H]+	Tricin-7-O-(6''-O-malonyl)glucoside	Flavonoid	2200000	2460000	2330000	2180000	2450000	2840000	4760000	3690000	3820000	2720000	2540000	2900000	939000	1110000	960000	425000	576000	275000	200000	208000	192000	178000	160000	169000	126000	118000	134000	127000	105000	134000	122000	145000	99000	104000	66800	85600
pmp000237	579.13	331.08	492.127	C23H24O12	[M+H]+	Apigenin-6-C-(2''-glucuronyl)xyloside	Flavonoid carbonoside	76000	53100	64600	48200	74400	46000	361000	474000	232000	80600	59400	102000	84700	45100	56400	63700	93300	34200	47000	31900	62100	173000	69200	141000	22700	23000	22400	32500	38700	45100	155000	148000	162000	92200	92300	92200
pme3227	579.17	433	578.164	C27H30O14	[M+H]+	Vitexin-2''-O-rhamnoside	Flavonoid carbonoside	312000	118000	215000	173000	193000	186000	1040000	1380000	780000	290000	242000	339000	301000	106000	368000	228000	280000	177000	172000	102000	243000	555000	329000	717000	106000	72800	139000	111000	216000	216000	665000	609000	721000	404000	490000	447000
pme0368	579.17	433	578.164	C27H30O14	[M+H]+	Apigenin-7-O-rutinoside (Isorhoifolin)	Flavonoid	29900000	44900000	37400000	32600000	28600000	32900000	27500000	29800000	23900000	26000000	22200000	29800000	17700000	22100000	17500000	12300000	10900000	13600000	27200000	31500000	22900000	14100000	16300000	11600000	27000000	23400000	30500000	13400000	8380000	11800000	5740000	7360000	4110000	9900000	7070000	8490000
pmb0566	581.15	383.2	580.143	C26H28O15	[M+H]+	Luteolin-7-O-glucoside-5-O-arabinoside	Flavonoid	1550000	2220000	1890000	1430000	1510000	1360000	1590000	2510000	1670000	2090000	1890000	2300000	611000	853000	861000	644000	486000	803000	1230000	1230000	1220000	701000	819000	341000	870000	677000	1060000	274000	246000	307000	225000	271000	180000	332000	222000	277000
pmb0636	581.15	383.2	580.143	C26H28O15	[M+H]+	Orientin-7-O-arabinoside	Flavonoid carbonoside	146000	88200	117000	77700	120000	174000	1300000	1030000	544000	103000	83400	123000	108000	44500	122000	46700	77700	15700	32400	31400	33300	254000	116000	241000	20600	22200	18900	22900	45400	62500	67200	88700	45700	93400	46300	69900
mws1066	579.17	433	578.164	C27H30O14	[M+H]+	Naringenin-7-O-Rutinoside(Narirutin)*	Dihydroflavone	29500000	23500000	26500000	22400000	24800000	25700000	33600000	40400000	30400000	35000000	33400000	36600000	14600000	16800000	14300000	12900000	9740000	16100000	24200000	25500000	22800000	14100000	13900000	4800000	19100000	15300000	22900000	4220000	4720000	7070000	4570000	6060000	3070000	7770000	4360000	6070000
mws0046	579.17	433	578.164	C27H30O14	[M+H]+	Naringenin-7-O-Neohesperidoside(Naringin)*	Dihydroflavone	28200000	21300000	24700000	22500000	23400000	25100000	34200000	36700000	29500000	34500000	33600000	35400000	13400000	15500000	16600000	12000000	9530000	14500000	23300000	22700000	23900000	12300000	12800000	4610000	17000000	13100000	20800000	5170000	4020000	6070000	3850000	4880000	2820000	7330000	5390000	6360000
Hmgp003641	593.18	447.13	592.177	C28H32O14	[M+H]+	Chrysoeriol-6-C-rhamnoside-7-O-rhamnoside	Flavonoid	149000	408000	278000	1880000	1360000	942000	422000	414000	298000	224000	206000	241000	308000	272000	339000	384000	472000	297000	708000	824000	592000	409000	376000	352000	569000	566000	572000	473000	426000	531000	536000	560000	512000	321000	461000	391000
pmp000239	595.13	505.09	594.122	C26H26O16	[M+H]+	Luteolin-6-C-(5''-glucuronyl)xyloside	Flavonoid	39100	24800	31900	36200	40900	42300	73500	77900	34000	75700	75500	75800	77800	91600	90400	39900	40000	39800	115000	120000	110000	62800	57000	68100	44100	51500	36800	51300	31200	37800	51700	49400	54000	58700	51100	54900
mws1290	593.13	285	432.106	C21H20O10	[M-H]-	Kaempferol-3-O-(6''-p-Coumaroyl)glucoside (Tiliroside)	Flavonols	20500000	26900000	23700000	19400000	20700000	16600000	19200000	21400000	14300000	17000000	16500000	17500000	4420000	7160000	7030000	7040000	6640000	7440000	9470000	8890000	10000000	6620000	5410000	3020000	6160000	4960000	7350000	3470000	3530000	3280000	2780000	3520000	2050000	4190000	2860000	3520000
pmb2586	593.13	285	432.106	C21H20O10	[M-H]-	Gallocatechin-(4α→8)-catechin	Flavanols	8280	18900	13600	23500	37200	32100	44800	31700	25000	25800	27300	24200	14700	16300	21200	16200	21700	10700	20700	25400	16100	21200	12600	20900	42400	33800	50900	10700	9300	14400	10700	14700	6770	21400	23100	22300
pme1665	593.15	311	432.106	C21H20O10	[M-H]-	Isovitexin-7-O-glucoside(Saponarin)	Flavonoid carbonoside	323000	254000	289000	207000	180000	190000	287000	292000	225000	259000	232000	287000	282000	319000	237000	183000	167000	198000	245000	269000	221000	213000	193000	267000	194000	199000	189000	152000	153000	164000	224000	211000	238000	256000	174000	215000
mws1073	595.17	457.2	594.158	C27H30O15	[M-H]-	Apigenin-6,8-di-C-glucoside (Vicenin-2)	Flavonoid	18000000	19200000	18600000	16900000	17500000	18700000	21500000	21700000	19700000	19900000	20400000	19400000	16700000	16800000	16000000	14000000	13700000	14300000	17400000	16500000	18300000	17900000	17100000	17400000	12900000	12800000	13100000	11300000	12000000	13000000	16400000	17100000	15600000	13700000	14100000	13900000
Lmgp004152	595.17	457.2	594.158	C27H30O15	[M-H]-	Diosmetin-8-C-(2''-O-arabinosyl)glucoside	Flavonoid carbonoside	2110000	1050000	1580000	1380000	1510000	1910000	16800000	15100000	8880000	2530000	2390000	2670000	2550000	1080000	1760000	1590000	2710000	470000	1010000	899000	1120000	4690000	2360000	4320000	449000	406000	491000	718000	1110000	1590000	3910000	4250000	3560000	2720000	2870000	2790000
Lmsn002815	593.15	311	432.106	C21H20O10	[M-H]-	Kaempferol-3-O-rutinoside(Nicotiflorin)*	Flavonoid	254000	314000	284000	145000	169000	106000	185000	260000	337000	657000	570000	744000	462000	494000	562000	66300	86800	45700	222000	254000	190000	132000	203000	127000	532000	339000	725000	62400	87900	63700	9	9	9	9	9	9
pmp001106	595.17	457.2	594.158	C27H30O15	[M-H]-	Vitexin-2''-O-glucoside	Flavonoid carbonoside	8290000	8360000	8330000	7610000	7260000	7720000	10200000	9570000	7580000	8830000	8630000	9030000	7970000	7860000	7140000	5960000	5510000	6400000	7770000	7560000	7980000	7660000	7510000	7330000	5030000	5290000	4780000	5110000	5080000	5970000	6490000	6860000	6130000	6270000	5310000	5790000
Lmjp002867	595.17	457.2	594.158	C27H30O15	[M-H]-	Kaempferol-3-O-neohesperidoside*	Flavonols	1030000	1300000	1170000	703000	668000	598000	547000	926000	1050000	2690000	2740000	2640000	2120000	2800000	2110000	307000	412000	201000	999000	1190000	811000	826000	933000	597000	2680000	2120000	3240000	379000	434000	296000	80300	83000	77700	432000	255000	343000
pmp001079	595.17	457.2	594.158	C27H30O15	[M-H]-	Luteolin-7-O-neohesperidoside (Lonicerin)*	Flavonoid	16000000	22300000	19100000	25600000	29500000	30900000	30300000	23300000	24400000	26700000	25900000	27500000	18700000	19000000	21000000	15500000	17700000	13200000	20300000	22500000	18100000	17700000	14000000	16800000	20400000	19000000	21800000	8900000	7500000	12300000	7150000	8530000	5760000	13100000	10700000	11900000
pmp000593	595.17	457.2	594.158	C27H30O15	[M-H]-	Luteolin-7-O-rutinoside*	Flavonoid	19700000	26300000	23000000	28500000	33700000	34800000	33600000	27400000	27100000	26000000	26400000	25600000	19500000	23400000	22200000	16100000	18500000	13700000	20900000	23800000	18000000	17700000	16900000	19100000	19700000	19600000	19800000	9670000	8600000	10700000	8500000	10700000	6280000	13900000	11400000	12600000
mws0791	593.19	285	432.106	C21H20O10	[M-H]-	Poncirin (Isosakuranetin-7-O-neohesperidoside)	Dihydroflavone	21100000	23100000	22100000	18700000	17600000	16100000	19600000	21400000	15000000	12300000	11800000	12900000	5680000	6750000	7020000	6800000	6610000	6980000	8570000	9180000	7960000	5860000	7290000	2960000	5440000	5480000	5400000	3600000	2860000	3130000	2700000	3120000	2280000	4480000	3340000	3910000
pmb3002	607.17	299	608.174	C28H32O15	[M-H]-	Chrysoeriol-7-O-rutinoside	Flavonoid	3690000	2050000	2870000	27700000	20300000	14900000	15900000	10900000	11000000	9350000	9390000	9320000	12200000	10200000	15000000	13400000	19700000	7190000	18200000	20200000	16300000	12900000	14300000	21100000	22800000	23700000	21800000	14900000	11900000	18900000	27400000	29500000	25200000	19600000	25700000	22600000
Lmgp004217	609.18	445.11	594.158	C27H30O15	[M-H]-	Diosmetin-8-C-(2''-O-rhamnosyl)glucoside	Flavonoid carbonoside	156000	66900	112000	92500	127000	139000	1610000	1030000	456000	270000	287000	253000	264000	201000	226000	162000	256000	67000	190000	191000	189000	439000	277000	408000	86700	75100	98200	120000	179000	245000	395000	421000	369000	358000	414000	386000
pmp001080	609.18	445.11	594.158	C27H30O15	[M-H]-	Diosmetin-7-O-Neohesperidoside (Neodiosmin)*	Flavonoid	442000	460000	451000	2370000	1980000	2200000	1390000	945000	960000	885000	863000	907000	868000	682000	901000	956000	1460000	450000	1250000	1500000	1000000	1050000	890000	1490000	1240000	1260000	1230000	796000	816000	1250000	1640000	1910000	1380000	1080000	1240000	1160000
mws1661	609.18	445.11	594.158	C27H30O15	[M-H]-	Diosmetin-7-O-rutinoside (Diosmin)*	Flavonoid	3430000	4030000	3730000	17800000	15800000	16900000	11200000	8080000	7510000	7020000	6910000	7140000	6650000	6390000	7660000	8340000	12900000	3830000	10500000	12800000	8240000	9390000	7120000	11800000	10600000	11000000	10200000	6790000	6830000	11100000	15200000	17000000	13300000	8870000	11700000	10300000
mws0059	609.15	301	608.174	C28H32O15	[M-H]-	Quercetin-3-O-rutinoside (Rutin)*	Flavonols	200000	166000	183000	225000	65700	289000	4640000	4610000	899000	411000	414000	408000	1040000	9	675000	516000	1030000	9	139000	179000	98900	1960000	1540000	2530000	182000	206000	159000	249000	1000000	1510000	265000	401000	128000	1910000	950000	1430000
Lmjp002461	611.16	303.05	448.101	C21H20O11	[M+H]+	Quercetin-3-O-neohesperidoside	Flavonols	9890000	10500000	10200000	8480000	6840000	6590000	8110000	7630000	8350000	6980000	6250000	7700000	6190000	6070000	8000000	11600000	8850000	14300000	5590000	4330000	6850000	6620000	6420000	4880000	5160000	5060000	5270000	7170000	6970000	7350000	5240000	5370000	5110000	5920000	5960000	5940000
pmp000126	611.16	303.05	448.101	C21H20O11	[M+H]+	Luteolin-6,8-di-C-glucoside	Flavonoid carbonoside	8180000	6160000	7170000	6660000	8330000	12400000	25000000	19200000	12800000	13300000	14100000	12400000	9880000	8760000	11300000	6620000	9540000	3700000	7820000	8710000	6930000	16100000	11400000	13800000	5930000	5320000	6540000	6160000	6910000	7940000	5980000	8220000	3730000	12200000	7790000	9980000
Zmhp002409	611.16	303.05	448.101	C21H20O11	[M+H]+	Isoluteolin-6,8-di-C-glucoside	Flavonoid	3570000	2400000	2990000	2550000	3610000	5090000	14300000	8770000	5870000	5990000	5850000	6120000	4750000	3860000	4270000	2400000	3490000	1310000	3320000	3600000	3040000	7680000	4870000	7030000	2480000	2480000	2490000	2610000	2900000	3760000	2440000	3610000	1270000	5400000	3550000	4480000
pmb0711	611.16	303.05	448.101	C21H20O11	[M+H]+	Quercetin-7-O-rutinoside*	Flavonols	2750000	2380000	2570000	801000	908000	3840000	37200000	19900000	9490000	6430000	7410000	5450000	8950000	1560000	6410000	6520000	12300000	715000	1030000	1360000	704000	13100000	8510000	12400000	623000	598000	648000	1680000	4690000	9600000	1820000	3120000	514000	6590000	3830000	5210000
mws0036	609.18	445.11	594.158	C27H30O15	[M-H]-	Hesperetin-7-O-rutinoside (Hesperidin)*	Dihydroflavone	1010000	1210000	1110000	1410000	1290000	1350000	852000	1370000	958000	875000	888000	862000	706000	726000	775000	910000	872000	947000	1110000	1030000	1190000	851000	854000	836000	1110000	972000	1250000	894000	947000	755000	895000	899000	891000	786000	854000	820000
pme0001	609.18	445.11	594.158	C27H30O15	[M-H]-	Hesperetin-7-O-neohesperidoside(Neohesperidin)*	Dihydroflavone	879000	1300000	1090000	1540000	1250000	1410000	1010000	1110000	1140000	871000	890000	851000	644000	716000	890000	959000	776000	1140000	882000	937000	826000	870000	840000	778000	1030000	960000	1110000	1100000	974000	854000	883000	865000	901000	1110000	775000	943000
pmp000241	625.14	505.09	594.122	C26H26O16	[M+H]+	Luteolin-6-C-(2''-glucuronyl)glucoside	Flavonoid	7470000	5820000	6640000	7630000	4720000	8250000	13400000	14100000	10900000	7750000	8870000	6630000	8370000	7020000	5970000	5650000	6890000	4400000	6470000	5670000	7270000	8940000	8490000	6820000	3590000	3390000	3790000	4850000	5590000	5700000	7200000	8170000	6230000	8380000	7230000	7800000
Hmjp002999	625.18	317.06	448.101	C21H20O11	[M+H]+	Isorhamnetin-3-O-rutinoside (Narcissin)	Flavonoid	165000	285000	225000	229000	285000	429000	522000	230000	279000	630000	429000	831000	805000	425000	563000	979000	1130000	825000	993000	1090000	900000	1040000	972000	1070000	1100000	1270000	924000	1130000	931000	978000	1250000	1170000	1330000	1370000	1020000	1190000
pme1540	625.18	317.06	448.101	C21H20O11	[M+H]+	Isorhamnetin-3-O-neohesperidoside	Flavonols	745000	696000	721000	523000	604000	852000	2980000	1660000	1900000	2000000	2050000	1950000	1710000	1650000	1420000	834000	1190000	481000	1120000	1200000	1040000	2140000	1390000	2330000	1400000	1510000	1290000	703000	435000	712000	525000	676000	374000	1420000	841000	1130000
pmp000127	625.18	317.06	448.101	C21H20O11	[M+H]+	Chrysoeriol-6,8-di-C-glucoside	Flavonoid carbonoside	14100000	13000000	13500000	9120000	9380000	14000000	5580000	20000000	12000000	18600000	21600000	15600000	12700000	17700000	16600000	10800000	13800000	7860000	10300000	11600000	8960000	14000000	10000000	9660000	10100000	9590000	10700000	7840000	9670000	6950000	8660000	9840000	7480000	10500000	8160000	9360000
pmb0623	625.18	317.06	448.101	C21H20O11	[M+H]+	Chrysoeriol-6-C-glucoside-7-O-glucoside	Flavonoid carbonoside	13400000	14300000	13800000	13700000	12400000	14600000	25300000	26100000	19800000	17000000	17600000	16300000	15400000	16100000	14000000	15000000	17300000	12800000	15100000	13900000	16400000	16000000	17300000	17000000	10600000	8970000	12300000	12900000	13800000	15000000	16900000	18100000	15800000	18200000	17900000	18000000
pmb0603	625.18	317.06	448.101	C21H20O11	[M+H]+	Chrysoeriol-7,4'-di-O-glucoside	Flavonoid	103000	82400	92400	61900	83900	76800	188000	153000	114000	223000	212000	234000	173000	163000	202000	78300	110000	46800	78500	78500	78600	99200	107000	84500	87800	88900	86800	59500	53600	82800	22200	29400	14900	70800	56900	63800
Lmtp003677	627.16	303.04	626.148	C27H30O17	[M+H]+	Quercetin-3-O-sophoroside (Baimaside)	Flavonols	211000	265000	238000	174000	207000	168000	186000	199000	217000	182000	190000	175000	92000	110000	175000	228000	194000	262000	95700	101000	90700	110000	107000	84500	99000	113000	85100	141000	114000	131000	101000	107000	94500	85000	83200	84100
pmb0618	627.19	465.1	626.185	C28H34O16	[M+H]+	Hesperetin-8-C-glucoside-3'-O-glucoside	Flavonoid carbonoside	62100	28700	45400	70400	53000	97500	536000	563000	210000	76100	61200	90900	66000	31100	46000	51600	90800	12500	20700	19600	21800	97300	22100	48800	27300	25200	29500	31100	91800	126000	34600	33500	35800	122000	72800	97600
pmb0645	627.19	465.1	626.185	C28H34O16	[M+H]+	Hesperetin-6-C-glucoside-7-O-glucoside	Flavonoid carbonoside	243000	308000	276000	249000	260000	310000	447000	292000	249000	643000	664000	621000	351000	347000	359000	321000	438000	204000	360000	434000	287000	397000	308000	377000	255000	256000	254000	252000	203000	327000	260000	334000	186000	264000	254000	259000
pmb2970	625.18	317.06	448.101	C21H20O11	[M+H]+	Hesperetin-5,7-di-O-glucoside	Dihydroflavonol	9	9	9	2160	3490	3180	6980	7200	7670	4310	4210	4400	8320	2540	10600	5280	4770	5800	5500	4350	6660	18600	11500	25900	6110	7180	5050	11900	10900	9950	8070	9210	6930	15600	12400	14000
pmp000242	639.16	519.11	638.148	C28H30O17	[M+H]+	7-Methoxyluteolin-6-C-2''-glucuronylglucoside	Flavonoid	91700	89600	90700	72600	95800	99000	111000	124000	121000	274000	277000	270000	133000	184000	228000	109000	125000	92600	96100	101000	90900	193000	197000	160000	87100	89400	84800	74200	85200	87100	128000	131000	125000	77100	95900	86500
Lmgp005868	639.17	301.07	462.116	C22H22O11	[M-H]-	Chrysoeriol-7-O-(6''-feruloyl)glucoside	Flavonoid	27400	8330	17900	16400	34900	67200	265000	312000	122000	50900	52400	49400	104000	50000	53300	33100	53600	12600	34600	27600	41500	150000	81000	129000	19400	16800	22100	24300	43600	83500	96500	107000	86200	119000	134000	126000
Hmgp003086	639.19	331.08	492.127	C23H24O12	[M+H]+	Tricin-7-O-rutinoside*	Flavonoid	1950000	1920000	1940000	3750000	2930000	2460000	2980000	2980000	2910000	3510000	3880000	3140000	3430000	3450000	3240000	2700000	3580000	1810000	3590000	3640000	3530000	3230000	3210000	3560000	3140000	3100000	3180000	2650000	2570000	3240000	3510000	3460000	3560000	2360000	2860000	2610000
Lmgp004959	639.19	331.08	492.127	C23H24O12	[M+H]+	Tricin-7-O-neohesperidoside*	Flavonoid	1730000	2040000	1880000	3380000	3190000	2500000	3020000	2650000	2370000	3770000	3840000	3700000	3770000	3270000	3640000	2510000	3140000	1890000	3250000	3100000	3410000	3200000	3350000	3520000	3190000	2860000	3510000	2730000	2520000	3640000	3560000	3840000	3280000	2430000	2840000	2640000
Hmcp001578	641.17	479.11	640.163	C28H32O17	[M+H]+	Isorhamnetin-3,7-O-diglucoside	Flavonols	366000	404000	385000	219000	252000	398000	198000	235000	181000	296000	277000	315000	290000	275000	317000	168000	120000	217000	344000	375000	313000	92400	83000	35800	405000	383000	427000	117000	81400	172000	98700	90000	107000	92200	93900	93000
Lmsp003252	641.17	479.11	640.163	C28H32O17	[M+H]+	Isorhamnetin-3-O-sophoroside	Flavonols	142000	96500	119000	393000	281000	196000	1760000	1470000	1190000	211000	231000	190000	188000	110000	94500	133000	145000	122000	232000	135000	329000	423000	242000	298000	191000	104000	279000	200000	438000	291000	382000	403000	360000	450000	848000	649000
pmp000128	653.17	347.1	652.164	C29H32O17	[M+H]+	Limocitrin-3-O-(3-hydroxy-3-methylglutarate)glucoside	Flavonols	146000	158000	152000	62300	54900	71900	159000	213000	497000	344000	352000	337000	233000	321000	343000	406000	333000	479000	745000	521000	970000	1590000	1550000	1480000	932000	777000	1090000	1540000	1210000	1580000	977000	933000	1020000	1900000	1470000	1680000
pmb0578	655.17	207	654.158	C32H30O15	[M+H]+	Luteolin-7-O-(6''-sinapoyl)glucoside	Flavonoid	28100	20200	24200	32800	23400	23200	144000	152000	79300	15700	16300	15200	18100	6370	5690	13700	21100	6300	18800	17300	20400	167000	120000	169000	16300	13500	19000	28100	66500	44500	32300	56300	8290	142000	25500	83600
Lmsp004749	655.19	347.08	654.18	C29H34O17	[M+H]+	Syringetin-3-O-rutinoside	Flavonoid	379000	328000	353000	274000	209000	194000	497000	405000	495000	483000	448000	518000	632000	685000	561000	555000	645000	465000	376000	337000	414000	1320000	1180000	1420000	595000	643000	548000	984000	641000	1120000	660000	711000	610000	823000	585000	704000
pmb0713	655.19	347.08	654.18	C29H34O17	[M+H]+	Tricin-7-O-(2''-O-glucosyl)glucoside	Flavonoid	812000	772000	792000	1050000	893000	909000	755000	1240000	778000	802000	732000	872000	792000	916000	777000	944000	942000	946000	1570000	1480000	1660000	821000	753000	605000	2010000	1680000	2350000	1770000	1840000	2170000	1140000	1280000	1000000	1730000	1510000	1620000
Zmxp004503	655.18	331.06	654.18	C29H34O17	[M+H]+	Tricin-5,7-O-diglucoside	Flavonoid	36000	27400	31700	69200	68200	47500	64400	44000	63400	43400	37800	49100	38000	31500	34500	49800	57700	41900	72700	65100	80300	35300	31100	16000	49800	34000	65600	24000	26600	32500	34500	45800	23100	30700	42300	36500
pmb0739	659.2	331.08	492.127	C23H24O12	[M+H]+	Tricin-4'-O-(syringyl alcohol)ether-7-O-glucoside	Flavonoid	160000	188000	174000	114000	129000	131000	140000	96400	140000	131000	133000	129000	81400	93700	54600	129000	134000	123000	131000	152000	110000	99900	88700	92200	132000	114000	150000	82100	55800	95300	66600	82200	51100	48700	52600	50700
pmp001082	667.19	361.09	666.18	C30H34O17	[M+H]+	Sudachiin C*	Flavonoid	276000	373000	324000	339000	325000	449000	646000	724000	1110000	986000	933000	1040000	1510000	1580000	942000	1120000	1160000	1080000	1830000	1810000	1860000	2090000	1950000	1780000	2690000	2310000	3070000	3050000	2740000	3000000	1870000	1810000	1930000	3080000	2340000	2710000
pmp001081	667.19	361.09	666.18	C30H34O17	[M+H]+	Sudachiin B*	Flavonoid	298000	346000	322000	350000	306000	381000	574000	735000	1050000	1020000	899000	1140000	1470000	1780000	904000	1050000	1070000	1040000	1830000	1870000	1800000	2000000	1940000	1650000	2520000	2220000	2810000	2570000	2690000	2730000	1770000	1700000	1840000	2940000	2330000	2640000
pmb0579	669.18	207	654.158	C32H30O15	[M+H]+	Chrysoeriol-7-O-(6''-sinapoyl)glucoside	Flavonoid	450000	273000	361000	150000	245000	446000	3380000	1960000	991000	357000	403000	311000	374000	96800	208000	491000	832000	150000	374000	416000	331000	2600000	1520000	2400000	296000	217000	375000	366000	960000	1150000	564000	987000	141000	2570000	457000	1510000
pmb0725	669.18	207	654.158	C32H30O15	[M+H]+	Tricin-7-O-(2''-feruloyl)glucoside	Flavonoid	26800	18200	22500	43400	42200	50600	57500	58100	40000	35600	35300	35900	11700	11100	22100	13100	16800	9380	43200	45000	41400	19400	10300	16400	7190	10600	3810	7310	7360	15100	26900	28200	25600	14600	16800	15700
pmb0738	699.19	331.08	492.127	C23H24O12	[M+H]+	Tricin-7-O-(2''-Sinapoyl)glucoside	Flavonoid	6040	12400	9200	20000	25300	49200	100000	85500	59500	45000	51200	38800	30200	22000	14300	36700	42100	31300	73000	76900	69000	258000	204000	326000	115000	97000	133000	117000	116000	139000	37400	58800	16000	152000	75000	113000
pmp000129	725.23	419.1	724.221	C33H40O18	[M+H]+	Natsudaidain-3-O-(3-hydroxy-3-methylglutarate)glucoside	Flavonols	542000	751000	646000	1850000	1540000	1530000	4580000	3650000	5400000	9120000	8950000	9290000	14500000	14600000	9340000	12200000	13000000	11500000	15700000	14900000	16600000	10400000	11200000	11300000	22400000	21000000	23800000	16000000	15700000	18400000	16900000	16500000	17300000	15500000	19400000	17500000
Zmlp003063	741.23	433.12	740.209	C33H40O19	[M+H]+	Luteolin-7-O-(2''-O-rhamnosyl)rutinoside	Flavonoid	53600	29600	41600	41400	109000	84200	95100	112000	76700	104000	104000	104000	76200	65100	74900	58100	62400	53900	92200	81400	103000	144000	83100	129000	80600	60300	101000	53100	92400	62100	89700	105000	74100	67900	58200	63100
Lmzn001875	741.23	433.12	740.209	C33H40O19	[M+H]+	Naringenin-7-O-Rutinoside-4'-O-glucoside	Flavonoid	46300	60500	53400	56700	71700	72000	40200	48600	51200	96400	73700	119000	64500	47400	95500	49400	38500	60300	79100	95000	63200	34500	46300	21100	61300	45000	77600	22600	14100	27600	13600	16700	10400	17700	11000	14400
Lmzn002255	741.23	433.12	740.209	C33H40O19	[M+H]+	Naringenin-7-O-Rutinoside-5-O-glucoside	Flavonoid	12300	51700	32000	10900	85900	76700	9170	7900	23600	3620	4110	3130	3050	5390	3790	4760	5310	4220	7400	10300	4540	15900	3790	9	2910	4000	1810	9	9	9	4110	5410	2800	9	9	9
pmp001105	757.22	287.06	448.101	C21H20O11	[M+H]+	Kaempferol-3-O-neohesperidoside-7-O-glucoside	Flavonols	11500	12400	12000	12400	6290	7450	6180	5390	8780	11900	13100	10700	14200	11700	13400	2620	4110	1140	3840	3940	3730	2780	1850	1040	12600	11900	13200	3110	2650	3300	824	618	1030	3530	1040	2280
Lnrp102163	757.21	303.05	448.101	C21H20O11	[M+H]+	Quercetin-3-O-rutinoside-7-O-rhamnoside	Flavonols	22800	14500	18600	18500	7800	12400	21400	8730	23200	20000	22000	18000	12500	14000	8640	33900	25400	42500	11600	12200	11100	13900	12100	8370	9120	11300	6940	10400	15900	8080	5390	6990	3800	12200	5760	8960
pmb2976	755.2	447.2	756.211	C33H40O20	[M+H]+	Chrysoeriol-8-C-arabinoside-7-O-Sophoroside	Flavonoid	10400	5710	8050	5270	3770	4400	68300	53000	33500	19600	19600	19600	37500	14700	21500	12700	18800	6600	7460	5720	9190	57100	49200	39500	8930	7750	10100	17300	38800	33900	30700	45500	15900	104000	55000	79600
pmb0613	757.22	287.06	448.101	C21H20O11	[M+H]+	Apigenin-6,8-di-C-glucoside-4'-O-glucoside	Flavonoid	75400	57000	66200	106000	103000	85900	67900	93800	75800	70100	62600	77600	70000	44500	48600	51800	50100	53400	121000	115000	128000	73000	67000	71100	87300	83800	90800	52000	51300	61100	90200	94800	85600	49800	54900	52300
pmb0626	757.22	287.06	448.101	C21H20O11	[M+H]+	Apigenin-6-C-glucoside-7-O-Sophoroside	Flavonoid carbonoside	26700	32500	29600	33400	37400	38600	35100	41800	35600	39200	43400	35000	34400	23900	25700	23200	21000	25500	56400	56500	56200	28900	28000	19700	30700	28900	32400	13500	21600	22000	30700	29200	32100	23200	22500	22800
pmb0639	757.22	287.06	448.101	C21H20O11	[M+H]+	Apigenin-8-C-glucoside-7-O-Sophoroside	Flavonoid carbonoside	27300	70800	49000	45500	39700	51800	29700	26200	40100	32300	37500	27200	34800	10300	32200	41300	40800	41700	51100	54800	47400	75700	101000	56300	33300	26200	40500	31500	29500	35800	37700	39100	36300	35400	37300	36400
pmb0691	757.22	287.06	448.101	C21H20O11	[M+H]+	Isoorientin-7-O-(2''-rhamnosyl)glucoside	Flavonoid carbonoside	9060	2860	5960	4410	22300	35000	41900	26500	21800	29800	21300	38300	13000	7940	21900	9850	15300	4440	10500	13700	7190	28800	11900	25000	16900	18900	15000	6920	6960	8930	5080	6390	3780	15300	7520	11400
HJAP127	757.22	287.06	448.101	C21H20O11	[M+H]+	Quercetin-3-O-(2''-O-Rhamnosyl)rutinoside	Flavonols	250000	108000	179000	89200	474000	1570000	4690000	1590000	897000	770000	789000	751000	583000	111000	402000	462000	891000	32800	146000	225000	67900	441000	255000	461000	103000	114000	91600	111000	201000	687000	80100	129000	31500	177000	120000	148000
pmb0672	771.21	463.1	770.206	C37H38O18	[M+H]+	Isovitexin-7-O-(6''-feruloyl)glucoside	Flavonoid carbonoside	23100	21900	22500	86700	45000	60400	50200	42600	37400	21700	16600	26800	58100	38300	54800	61800	91300	32200	62200	73200	51200	79700	96800	143000	101000	113000	89300	118000	115000	92400	154000	166000	142000	102000	142000	122000
pmb0678	771.21	463.1	770.206	C37H38O18	[M+H]+	Vitexin-7-O-(6''-feruloyl)glucoside	Flavonoid carbonoside	26900	16200	21500	21600	35700	30900	43900	51200	47300	44800	42400	47200	24200	30700	46400	40500	47000	34100	47400	36100	58600	73300	62700	67600	36200	43500	28900	42600	46900	56100	40100	39600	40600	56600	45100	50800
Lmsp002982	773.21	303.05	448.101	C21H20O11	[M+H]+	Quercetin-3-O-sophoroside-7-O-rhamnoside	Flavonols	285000	155000	220000	70000	151000	641000	4910000	2760000	1090000	608000	662000	553000	691000	142000	228000	403000	729000	76100	105000	128000	81000	429000	195000	262000	71600	60100	83200	102000	543000	506000	161000	233000	88600	569000	601000	585000
Lmmp002755	773.21	303.05	448.101	C21H20O11	[M+H]+	Quercetin-7-O-rutinoside-4'-O-glucoside	Flavonols	454000	687000	571000	291000	397000	304000	463000	488000	334000	311000	335000	287000	270000	349000	280000	554000	477000	630000	239000	275000	203000	351000	279000	198000	312000	286000	338000	531000	452000	366000	445000	486000	405000	258000	347000	302000
pmb1108	773.21	303.05	448.101	C21H20O11	[M+H]+	Luteolin-6,8-di-C-glucoside-7-O-glucoside	Flavonoid carbonoside	13700	12100	12900	12500	15600	18900	48500	27400	15200	15900	14600	17200	11400	5420	12500	14600	17800	11300	12100	13200	11000	14000	6330	26700	12500	14000	11000	9360	8690	10600	15000	17400	12600	17900	9270	13600
Lmmp002334	773.21	303.05	448.101	C21H20O11	[M+H]+	Quercetin-3-O-rutinoside-7-O-glucoside	Flavonols	272000	165000	219000	68300	159000	657000	4780000	2640000	1000000	595000	669000	521000	666000	125000	250000	385000	701000	70000	104000	131000	76900	407000	165000	258000	62500	63000	62000	102000	503000	483000	158000	234000	81300	545000	543000	544000
HJAP023	773.22	611.17	772.207	C33H40O21	[M+H]+	Kaempferol-6,8-di-C-glucoside-7-O-glucoside	Flavonoid	37800	25700	31700	22200	28000	82200	514000	298000	126000	76300	76500	76100	82200	29100	40000	48400	83100	13800	38000	43700	32400	75100	46200	64100	18800	18800	18900	16200	70300	48800	40700	48400	33100	75000	68600	71800
Lmsp003790	787.23	317.07	640.164	C28H32O17	[M+H]+	Isorhamnetin-3-O-sophoroside-7-O-rhamnoside	Flavonols	103000	89900	96400	84400	129000	286000	1000000	508000	287000	235000	239000	231000	220000	98000	114000	219000	360000	78800	122000	146000	97700	159000	99300	126000	83000	80100	85900	91700	225000	280000	270000	342000	198000	215000	336000	276000
pmb0620	787.23	317.07	640.164	C28H32O17	[M+H]+	Chrysoeriol-6,8-di-C-glucoside-7-O-glucoside	Flavonoid	37100	30500	33800	32100	35900	37800	70700	91700	41200	45800	41900	49700	46200	36300	37300	32000	39900	24100	39900	41100	38700	29900	28600	19400	39200	36900	41500	11500	16300	20300	30700	22100	39400	27300	21300	24300
Lmhp003162	787.23	317.07	640.164	C28H32O17	[M+H]+	Chrysoeriol-6,8-di-C-glucoside-4'-O-glucoside	Flavonoid	32700	31200	31900	69100	44500	101000	281000	144000	138000	80900	82100	79800	99800	61100	71200	99000	145000	52800	88900	97300	80500	225000	152000	191000	45200	35600	54800	91000	108000	133000	114000	120000	108000	247000	171000	209000
pmb2997	799.19	461.1	800.201	C34H40O22	[M-H]-	Chrysoeriol-7-O-Sophoroside-5-O-glucuronide	Flavonoid	25200	24600	24900	12700	18300	28600	38200	27800	40600	57100	60400	53800	52200	68700	50100	50800	56500	45100	29000	32000	25900	102000	73700	73100	22600	25700	19500	42000	41800	36400	56900	64200	49600	48600	37300	42900
pmb0682	801.22	445.11	594.158	C27H30O15	[M-H]-	Apigenin-8-C-glucoside-7-O-(6''-sinapoyl)glucoside	Flavonoid carbonoside	13400	13200	13300	12100	22300	29200	14800	22900	24400	33400	31500	35200	16900	9010	15700	14600	17400	11800	28900	31200	26700	35600	21300	26700	14100	14800	13300	18500	18000	21300	23300	27600	19000	19400	15800	17600
Lmdp004696	817.22	369.12	816.211	C38H40O20	[M+H]+	Kaempferol-3-O-(6''-Sinapyl)glucosyl-(1→2)-Galactoside	Flavonols	11700	9450	10600	11900	22900	11500	15400	14400	9260	13200	9510	16900	9260	7150	7660	6630	5740	7510	9090	8650	9540	16100	16000	21900	22700	13700	31600	5780	7610	13900	4210	6280	2140	11200	7500	9350
pmp000130	887.28	725.2	886.274	C39H50O23	[M+H]+	Natsudaidain-3-O-(5'-glucosyl-3-hydroxy-3-methylglutarate)glucoside	Flavonols	7100000	8080000	7590000	4240000	4070000	3400000	4840000	2680000	2490000	2870000	2830000	2900000	1800000	1990000	1360000	2750000	3010000	2490000	637000	604000	670000	442000	465000	406000	471000	445000	497000	349000	345000	445000	682000	667000	696000	373000	442000	408000
Lmwp004293	935.25	303.05	448.101	C21H20O11	[M+H]+	Quercetin-3-O-(2'''-p-coumaroyl)sophoroside-7-O-glucoside	Flavonols	368000	375000	372000	377000	363000	307000	303000	353000	351000	264000	251000	278000	270000	218000	280000	317000	280000	355000	334000	311000	358000	312000	349000	332000	394000	413000	375000	337000	298000	312000	307000	284000	329000	329000	317000	323000
Lmdp004461	949.26	339.11	948.254	C43H48O24	[M+H]+	Quercetin-3-O-(6''-feruloyl)glucoside-7-O-rutinoside	Flavonols	84600	132000	108000	77400	63200	66800	174000	113000	146000	87800	88400	87200	65800	107000	64300	97300	138000	56600	63500	70800	56200	51300	55700	44700	30900	46900	14900	25200	27000	38200	31900	33600	30100	26900	36300	31600
Hmmp002240	963.27	801.23	962.262	C40H50O27	[M+H]+	Isorhamnetin-3-O-rutinoside-7-O-(2''-O-glucosyl)glucuronate	Flavonols	143000	95800	120000	213000	258000	278000	340000	417000	261000	260000	291000	228000	103000	94800	106000	84600	90900	78300	396000	381000	410000	306000	256000	250000	327000	294000	360000	80400	82300	130000	222000	211000	233000	148000	88500	118000

## Sheet: Table S2
Table S2. Correlation between metabolites and microoganism
genus	index	Compounds	cor	pvalue	p.adjust	abs_cor	kingdom
Stenotrophomonas	Lmtp003948	3',5',5,7-Tetrahydroxy-4'-methoxyflavanone-3'-O-glucoside	0.625468	4.52471e-05	0.00429569	0.625468	Bacteria
Sphingomonas	Lmtp003948	3',5',5,7-Tetrahydroxy-4'-methoxyflavanone-3'-O-glucoside	0.640108	2.62138e-05	0.00311087	0.640108	Bacteria
Bacillus	Lmtp003948	3',5',5,7-Tetrahydroxy-4'-methoxyflavanone-3'-O-glucoside	0.662375	1.07986e-05	0.00195994	0.662375	Bacteria
Bacillus	mws0055	Tangeretin (4',5,6,7,8-Pentamethoxyflavone)	0.60354	9.74945e-05	0.00661141	0.60354	Bacteria
Sphingomonas	HJAP058	5,6,7,4'-Tetramethoxyflavanone	0.551129	0.000494829	0.0163294	0.551129	Bacteria
Sphingomonas	pmp000114	3-Hydroxy-5,6,7,8,4'-pentamethoxyflavone	0.501127	0.00185038	0.0355722	0.501127	Bacteria
Bacillus	pmp000114	3-Hydroxy-5,6,7,8,4'-pentamethoxyflavone	-0.555971	0.000430671	0.0155419	0.555971	Bacteria
Bacillus	Lmjp002721	5,7,3',4',5'-Pentamethoxyflavanone	0.504668	0.00169631	0.03363	0.504668	Bacteria
Bacillus	pmp000113	5-Hydroxy-6,7,8,3',4'-pentamethoxyflavone	-0.51735	0.00123289	0.0280744	0.51735	Bacteria
Stenotrophomonas	pmp000113	5-Hydroxy-6,7,8,3',4'-pentamethoxyflavone	0.552462	0.000476367	0.0160637	0.552462	Bacteria
Methylobacterium	mws0988	Rhamnetin	0.593822	0.000134599	0.00776271	0.593822	Bacteria
Methylobacterium	HJAP058	5,6,7,4'-Tetramethoxyflavanone	0.535393	0.000766143	0.0208276	0.535393	Bacteria
Methylobacterium	Zmjp009119	5,4′-Dihydroxy-3,6,7,3′-tetramethoxyflavone	0.503732	0.00173589	0.0341151	0.503732	Bacteria
Methylobacterium	pmp000113	5-Hydroxy-6,7,8,3',4'-pentamethoxyflavone	0.655339	1.44033e-05	0.00228515	0.655339	Bacteria
Methylobacterium	pmn001551	Natsudaidain (3-Hydroxy-3',4',5,6,7,8-hexamethoxyflavone)	0.672417	7.06447e-06	0.00150327	0.672417	Bacteria
Methylobacterium	Hmxp008844	Gardenin A	0.613642	6.89406e-05	0.00548341	0.613642	Bacteria
Methylobacterium	Lmtp003948	3',5',5,7-Tetrahydroxy-4'-methoxyflavanone-3'-O-glucoside	0.500161	0.00189449	0.036188	0.500161	Bacteria
Methylobacterium	Hmcp002399	Limocitrin-3-O-glucoside	0.545689	0.000576967	0.0176465	0.545689	Bacteria
Deinococcus	mws0988	Rhamnetin	0.530411	0.000876003	0.0226185	0.530411	Bacteria
Deinococcus	pmp000113	5-Hydroxy-6,7,8,3',4'-pentamethoxyflavone	0.565864	0.000322106	0.0130771	0.565864	Bacteria
Deinococcus	pmn001551	Natsudaidain (3-Hydroxy-3',4',5,6,7,8-hexamethoxyflavone)	0.672582	7.01452e-06	0.00150327	0.672582	Bacteria
Deinococcus	Hmxp008844	Gardenin A	0.554919	0.000443938	0.0158618	0.554919	Bacteria
Deinococcus	Lmdp002969	Myricetin-3-O-galactoside	0.527349	0.000950242	0.0236384	0.527349	Bacteria
Deinococcus	Lmtp003948	3',5',5,7-Tetrahydroxy-4'-methoxyflavanone-3'-O-glucoside	0.58011	0.000208544	0.0102735	0.58011	Bacteria
Sphingomonas	pmp000113	5-Hydroxy-6,7,8,3',4'-pentamethoxyflavone	0.735582	3.20757e-07	0.000197939	0.735582	Bacteria
Bacillus	pmp000571	Apigenin	0.602472	0.000101066	0.00666721	0.602472	Bacteria
Bacillus	pmb3006	Apigenin-7-O-glucoside(Cosmosiin)	0.633273	3.39404e-05	0.0036352	0.633273	Bacteria
Bacillus	mws0064	Eriodictyol (5,7,3',4'-Tetrahydroxyflavanone)	0.553811	0.00045832	0.0160637	0.553811	Bacteria
Bacillus	mws0024	Gallic acid	0.510718	0.00145902	0.0311476	0.510718	Bacteria
Sphingomonas	Hmxp008844	Gardenin A	0.579445	0.000212911	0.0103455	0.579445	Bacteria
Bacillus	mws0463	Hesperetin	0.60864	8.19687e-05	0.00602987	0.60864	Bacteria
Bacillus	mws1033	Homoeriodictyol	0.619762	5.55597e-05	0.004829	0.619762	Bacteria
Bacillus	Hmcp002187	Limocitrin-3-O-galactoside	0.522338	0.00108378	0.0257369	0.522338	Bacteria
Bacillus	Hmcp002399	Limocitrin-3-O-glucoside	0.563594	0.000344578	0.013532	0.563594	Bacteria
Sphingomonas	Hmcp002399	Limocitrin-3-O-glucoside	0.61986	5.53663e-05	0.004829	0.61986	Bacteria
Stenotrophomonas	Hmcp002399	Limocitrin-3-O-glucoside	0.65945	1.21832e-05	0.0020884	0.65945	Bacteria
Bacillus	pme0088	Luteolin (5,7,3',4'-Tetrahydroxyflavone)	0.6086	8.20789e-05	0.00602987	0.6086	Bacteria
Bacillus	Lmdp002969	Myricetin-3-O-galactoside	0.556035	0.000429874	0.0155419	0.556035	Bacteria
Sphingomonas	Lmdp002969	Myricetin-3-O-galactoside	0.556828	0.000420111	0.0154316	0.556828	Bacteria
Stenotrophomonas	Lmdp002969	Myricetin-3-O-galactoside	0.596469	0.000123408	0.00733035	0.596469	Bacteria
Bacillus	pme0376	Naringenin (5,7,4'-Trihydroxyflavanone)	0.581821	0.000197668	0.00996059	0.581821	Bacteria
Bacillus	pme2960	Naringenin chalcone	0.610453	7.70094e-05	0.00594031	0.610453	Bacteria
Bacillus	pmn001551	Natsudaidain (3-Hydroxy-3',4',5,6,7,8-hexamethoxyflavone)	0.595969	0.000125454	0.00737314	0.595969	Bacteria
Sphingomonas	pmn001551	Natsudaidain (3-Hydroxy-3',4',5,6,7,8-hexamethoxyflavone)	0.73072	4.19374e-07	0.000215663	0.73072	Bacteria
Stenotrophomonas	pme2954	Quercetin	-0.613124	7.01976e-05	0.00548341	0.613124	Bacteria
Acinetobacter	mws0988	Rhamnetin	0.574426	0.000248638	0.011175	0.574426	Bacteria
Acinetobacter	Lmcp005645	Quercetin-3,4'-Dimethyl Ether	0.512712	0.00138749	0.0299378	0.512712	Bacteria
Acinetobacter	Lmxn007955	Sudachitin	0.537486	0.000723739	0.0199384	0.537486	Bacteria
Acinetobacter	pmp000113	5-Hydroxy-6,7,8,3',4'-pentamethoxyflavone	0.690075	3.21702e-06	0.000992612	0.690075	Bacteria
Acinetobacter	pmn001551	Natsudaidain (3-Hydroxy-3',4',5,6,7,8-hexamethoxyflavone)	0.727565	4.97528e-07	0.000236173	0.727565	Bacteria
Acinetobacter	Hmxp008844	Gardenin A	0.591286	0.000146169	0.00805365	0.591286	Bacteria
Acinetobacter	Hmdn001667	Ellagic acid-4-O-glucoside	0.511007	0.00144846	0.0310362	0.511007	Bacteria
Acinetobacter	Lmdp002969	Myricetin-3-O-galactoside	0.60883	8.14351e-05	0.00602987	0.60883	Bacteria
Acinetobacter	Lmtp003948	3',5',5,7-Tetrahydroxy-4'-methoxyflavanone-3'-O-glucoside	0.648475	1.89425e-05	0.00271847	0.648475	Bacteria
Acinetobacter	Hmcp002399	Limocitrin-3-O-glucoside	0.578673	0.000218089	0.0104328	0.578673	Bacteria
Brevundimonas	pme2954	Quercetin	-0.552594	0.000474573	0.0160637	0.552594	Bacteria
Brevundimonas	Lmcp005645	Quercetin-3,4'-Dimethyl Ether	0.539486	0.00068519	0.0191326	0.539486	Bacteria
Brevundimonas	pmp000113	5-Hydroxy-6,7,8,3',4'-pentamethoxyflavone	0.671215	7.43883e-06	0.00153017	0.671215	Bacteria
Brevundimonas	pmn001551	Natsudaidain (3-Hydroxy-3',4',5,6,7,8-hexamethoxyflavone)	0.605704	9.06108e-05	0.00628269	0.605704	Bacteria
Brevundimonas	Hmxp008844	Gardenin A	0.527447	0.000947782	0.0236384	0.527447	Bacteria
Brevundimonas	Lmdp002969	Myricetin-3-O-galactoside	0.550006	0.000510874	0.0164918	0.550006	Bacteria
Brevundimonas	Lmtp003948	3',5',5,7-Tetrahydroxy-4'-methoxyflavanone-3'-O-glucoside	0.613271	6.98396e-05	0.00548341	0.613271	Bacteria
Brevundimonas	Hmcp002399	Limocitrin-3-O-glucoside	0.533239	0.000812041	0.0217002	0.533239	Bacteria
Flavobacterium	pme0088	Luteolin (5,7,3',4'-Tetrahydroxyflavone)	0.508164	0.00155536	0.0318874	0.508164	Bacteria
Flavobacterium	mws0054	Catechin	0.549827	0.000513483	0.0164918	0.549827	Bacteria
Flavobacterium	mws0463	Hesperetin	0.502718	0.00177969	0.0347547	0.502718	Bacteria
Flavobacterium	Lmqn004838	3-O-Methylellagic acid	0.668468	8.36355e-06	0.00166489	0.668468	Bacteria
Flavobacterium	pmn001513	Digallic Acid	0.552758	0.000472351	0.0160637	0.552758	Bacteria
Flavobacterium	Lmcp005645	Quercetin-3,4'-Dimethyl Ether	0.501483	0.00183435	0.0353742	0.501483	Bacteria
Flavobacterium	Lmxn007955	Sudachitin	0.557666	0.00041002	0.0153348	0.557666	Bacteria
Flavobacterium	Lmxn007456	Acerosin	0.633995	3.30364e-05	0.0036352	0.633995	Bacteria
Flavobacterium	mws0055	Tangeretin (4',5,6,7,8-Pentamethoxyflavone)	-0.508458	0.00154399	0.0317599	0.508458	Bacteria
Flavobacterium	Lmjp002721	5,7,3',4',5'-Pentamethoxyflavanone	0.620393	5.43232e-05	0.004829	0.620393	Bacteria
Flavobacterium	pmb3006	Apigenin-7-O-glucoside(Cosmosiin)	0.527607	0.000943771	0.0236384	0.527607	Bacteria
Flavobacterium	mws0045	Quercetin-3-O-rhamnoside(Quercitrin)	-0.602234	0.000101876	0.00666721	0.602234	Bacteria
Flavobacterium	Xmsn002700	Taxifolin-3'-O-glucoside	0.550353	0.000505869	0.0164918	0.550353	Bacteria
Flavobacterium	pmb3000	Chrysoeriol-7-O-(6''-acetyl)glucoside	-0.599618	0.000111188	0.0069262	0.599618	Bacteria
Flavobacterium	Hmcp002187	Limocitrin-3-O-galactoside	0.6017	0.000103719	0.00666721	0.6017	Bacteria
Flavobacterium	pmb3041	Tricin-7-O-saccharic acid	-0.533785	0.000800173	0.0215627	0.533785	Bacteria
Flavobacterium	Lmdp004461	Quercetin-3-O-(6''-feruloyl)glucoside-7-O-rutinoside	-0.539496	0.00068501	0.0191326	0.539496	Bacteria
Pseudomonas	pme2954	Quercetin	-0.530673	0.0008699	0.0226185	0.530673	Bacteria
Pseudomonas	mws0988	Rhamnetin	0.566795	0.000313265	0.0129742	0.566795	Bacteria
Pseudomonas	Lmcp005645	Quercetin-3,4'-Dimethyl Ether	0.554125	0.000454194	0.0160162	0.554125	Bacteria
Pseudomonas	Lmxn007955	Sudachitin	0.514801	0.00131587	0.0288991	0.514801	Bacteria
Pseudomonas	pmp000113	5-Hydroxy-6,7,8,3',4'-pentamethoxyflavone	0.711978	1.1199e-06	0.000363733	0.711978	Bacteria
Pseudomonas	pmn001551	Natsudaidain (3-Hydroxy-3',4',5,6,7,8-hexamethoxyflavone)	0.717863	8.29607e-07	0.000319969	0.717863	Bacteria
Pseudomonas	Hmxp008844	Gardenin A	0.562677	0.000354051	0.0137412	0.562677	Bacteria
Pseudomonas	Lmdp002969	Myricetin-3-O-galactoside	0.582792	0.000191723	0.00995639	0.582792	Bacteria
Pseudomonas	Lmtp003948	3',5',5,7-Tetrahydroxy-4'-methoxyflavanone-3'-O-glucoside	0.672759	6.96122e-06	0.00150327	0.672759	Bacteria
Pseudomonas	Hmcp002399	Limocitrin-3-O-glucoside	0.572716	0.000261981	0.0116308	0.572716	Bacteria
Chryseobacterium	mws0988	Rhamnetin	0.552124	0.000481001	0.0161318	0.552124	Bacteria
Chryseobacterium	Lmsp009013	4',6-Dihydroxy-5,7-dimethoxyflavanone	0.577332	0.000227353	0.0105488	0.577332	Bacteria
Chryseobacterium	HJAP058	5,6,7,4'-Tetramethoxyflavanone	0.545689	0.000576967	0.0176465	0.545689	Bacteria
Chryseobacterium	Zmjp009119	5,4′-Dihydroxy-3,6,7,3′-tetramethoxyflavone	0.54955	0.000517534	0.0164918	0.54955	Bacteria
Chryseobacterium	pmp000113	5-Hydroxy-6,7,8,3',4'-pentamethoxyflavone	0.742614	2.15407e-07	0.00018438	0.742614	Bacteria
Chryseobacterium	pmn001551	Natsudaidain (3-Hydroxy-3',4',5,6,7,8-hexamethoxyflavone)	0.644738	2.1927e-05	0.00287897	0.644738	Bacteria
Chryseobacterium	Hmxp008844	Gardenin A	0.57426	0.000249903	0.011175	0.57426	Bacteria
Chryseobacterium	Lmdp002969	Myricetin-3-O-galactoside	0.522427	0.00108126	0.0257369	0.522427	Bacteria
Chryseobacterium	Lmtp003948	3',5',5,7-Tetrahydroxy-4'-methoxyflavanone-3'-O-glucoside	0.607375	8.55957e-05	0.00609961	0.607375	Bacteria
Corynebacterium	pmp000113	5-Hydroxy-6,7,8,3',4'-pentamethoxyflavone	0.546563	0.000562996	0.0175467	0.546563	Bacteria
Corynebacterium	pmn001551	Natsudaidain (3-Hydroxy-3',4',5,6,7,8-hexamethoxyflavone)	0.549486	0.000518459	0.0164918	0.549486	Bacteria
Paracoccus	pme2954	Quercetin	-0.553145	0.000467152	0.0160637	0.553145	Bacteria
Paracoccus	mws0988	Rhamnetin	0.619127	5.68288e-05	0.00486467	0.619127	Bacteria
Paracoccus	Lmsp009013	4',6-Dihydroxy-5,7-dimethoxyflavanone	0.510589	0.00146375	0.0311476	0.510589	Bacteria
Paracoccus	HJAP058	5,6,7,4'-Tetramethoxyflavanone	0.592869	0.000138848	0.00776483	0.592869	Bacteria
Paracoccus	Zmjp009119	5,4′-Dihydroxy-3,6,7,3′-tetramethoxyflavone	0.575364	0.00024158	0.0110429	0.575364	Bacteria
Paracoccus	pmp000113	5-Hydroxy-6,7,8,3',4'-pentamethoxyflavone	0.775925	2.70663e-08	4.17565e-05	0.775925	Bacteria
Paracoccus	pmn001551	Natsudaidain (3-Hydroxy-3',4',5,6,7,8-hexamethoxyflavone)	0.680036	5.06432e-06	0.00142054	0.680036	Bacteria
Paracoccus	Hmxp008844	Gardenin A	0.632514	3.49153e-05	0.00365191	0.632514	Bacteria
Paracoccus	Lmtp003948	3',5',5,7-Tetrahydroxy-4'-methoxyflavanone-3'-O-glucoside	0.582481	0.00019361	0.00995639	0.582481	Bacteria
Paracoccus	Hmcp002399	Limocitrin-3-O-glucoside	0.587978	0.000162605	0.0086503	0.587978	Bacteria
Clostridium_sensu_stricto	Lmsp011053	7-Hydroxy-2',5,8-Trimethoxyflavanone	0.544509	0.000596288	0.0179497	0.544509	Bacteria
Clostridium_sensu_stricto	pmp000110	7-Hydroxy-3,5,6,8-tetramethoxyflavone	0.543574	0.000612022	0.0183339	0.543574	Bacteria
Clostridium_sensu_stricto	Lmsp010098	5-Hydroxy-6,7,3',4'-tetramethoxyflavanone	0.541006	0.000657128	0.0186873	0.541006	Bacteria
Clostridium_sensu_stricto	mws1313	Sinensetin (5,6,7,3',4'-pentamethoxyflavone)	0.501673	0.00182587	0.0353742	0.501673	Bacteria
Clostridium_sensu_stricto	pmp000114	3-Hydroxy-5,6,7,8,4'-pentamethoxyflavone	0.564041	0.000340042	0.013532	0.564041	Bacteria
Clostridium_sensu_stricto	pmn001551	Natsudaidain (3-Hydroxy-3',4',5,6,7,8-hexamethoxyflavone)	0.53713	0.000730799	0.0200434	0.53713	Bacteria
Rhizobium	pmp001204	Apigenin-7,4'-dimethyl ether	-0.541125	0.000654976	0.0186873	0.541125	Bacteria
Rhizobium	mws0049	Gallocatechin	0.568849	0.000294541	0.0126223	0.568849	Bacteria
Rhizobium	mws0988	Rhamnetin	0.673874	6.63382e-06	0.00150327	0.673874	Bacteria
Rhizobium	Lmsp009013	4',6-Dihydroxy-5,7-dimethoxyflavanone	0.673103	6.85865e-06	0.00150327	0.673103	Bacteria
Rhizobium	Lmfn000604	6-O-Galloyl-D-glucose	0.563409	0.000346469	0.013532	0.563409	Bacteria
Rhizobium	HJAP058	5,6,7,4'-Tetramethoxyflavanone	0.589704	0.000153834	0.00825487	0.589704	Bacteria
Rhizobium	Zmjp009119	5,4′-Dihydroxy-3,6,7,3′-tetramethoxyflavone	0.579923	0.000209765	0.0102735	0.579923	Bacteria
Rhizobium	pmp000113	5-Hydroxy-6,7,8,3',4'-pentamethoxyflavone	0.830534	3.68654e-10	1.26766e-06	0.830534	Bacteria
Rhizobium	pmn001551	Natsudaidain (3-Hydroxy-3',4',5,6,7,8-hexamethoxyflavone)	0.714902	9.65692e-07	0.000331071	0.714902	Bacteria
Rhizobium	Hmxp008844	Gardenin A	0.6574	1.3248e-05	0.00220954	0.6574	Bacteria
Rhizobium	mws0091	Quercetin-3-O-glucoside (Isoquercitrin)	0.52217	0.00108853	0.0257369	0.52217	Bacteria
Rhizobium	Lmdp002969	Myricetin-3-O-galactoside	0.553317	0.000464849	0.0160637	0.553317	Bacteria
Rhizobium	Lmtp003948	3',5',5,7-Tetrahydroxy-4'-methoxyflavanone-3'-O-glucoside	0.600553	0.000107774	0.00685641	0.600553	Bacteria
Burkholderia	mws0049	Gallocatechin	0.592692	0.000139651	0.00776483	0.592692	Bacteria
Burkholderia	mws0988	Rhamnetin	0.648603	1.88466e-05	0.00271847	0.648603	Bacteria
Burkholderia	Lmsp009013	4',6-Dihydroxy-5,7-dimethoxyflavanone	0.601931	0.000102917	0.00666721	0.601931	Bacteria
Burkholderia	Lmcp005645	Quercetin-3,4'-Dimethyl Ether	0.500644	0.00187233	0.0358824	0.500644	Bacteria
Burkholderia	HJAP058	5,6,7,4'-Tetramethoxyflavanone	0.617068	6.11304e-05	0.00502981	0.617068	Bacteria
Burkholderia	Zmjp009119	5,4′-Dihydroxy-3,6,7,3′-tetramethoxyflavone	0.59982	0.000110443	0.0069262	0.59982	Bacteria
Burkholderia	pmp000113	5-Hydroxy-6,7,8,3',4'-pentamethoxyflavone	0.829353	4.10845e-10	1.26766e-06	0.829353	Bacteria
Burkholderia	pmn001551	Natsudaidain (3-Hydroxy-3',4',5,6,7,8-hexamethoxyflavone)	0.744544	1.92687e-07	0.00018438	0.744544	Bacteria
Burkholderia	Hmxp008844	Gardenin A	0.652465	1.61673e-05	0.00249421	0.652465	Bacteria
Burkholderia	mws0091	Quercetin-3-O-glucoside (Isoquercitrin)	0.516252	0.00126806	0.0283694	0.516252	Bacteria
Burkholderia	Lmdp002969	Myricetin-3-O-galactoside	0.545408	0.000581517	0.0176775	0.545408	Bacteria
Burkholderia	Lmtp003948	3',5',5,7-Tetrahydroxy-4'-methoxyflavanone-3'-O-glucoside	0.640278	2.60439e-05	0.00311087	0.640278	Bacteria
Sphingomonas	Lmcp005645	Quercetin-3,4'-Dimethyl Ether	0.524168	0.00103321	0.0252012	0.524168	Bacteria
Bacillus	Lmcp005645	Quercetin-3,4'-Dimethyl Ether	0.595468	0.000127538	0.00742489	0.595468	Bacteria
Sphingomonas	mws0988	Rhamnetin	0.626553	4.34949e-05	0.00419987	0.626553	Bacteria
Bacillus	Lmxn007955	Sudachitin	0.577755	0.000224392	0.0105488	0.577755	Bacteria
Stenotrophomonas	Lmxn007955	Sudachitin	0.581739	0.000198174	0.00996059	0.581739	Bacteria
Bacillus	Xmsn002700	Taxifolin-3'-O-glucoside	0.587448	0.000165387	0.00872313	0.587448	Bacteria
Novosphingobium	mws0024	Gallic acid	0.516086	0.00127343	0.0283694	0.516086	Bacteria
Novosphingobium	pmp000571	Apigenin	0.509065	0.00152074	0.0313862	0.509065	Bacteria
Novosphingobium	pme2954	Quercetin	-0.644109	2.2469e-05	0.00288867	0.644109	Bacteria
Novosphingobium	Lmqn004838	3-O-Methylellagic acid	0.634432	3.25007e-05	0.0036352	0.634432	Bacteria
Novosphingobium	Lmcp005645	Quercetin-3,4'-Dimethyl Ether	0.599335	0.000112238	0.0069262	0.599335	Bacteria
Novosphingobium	Lmxn007955	Sudachitin	0.650372	1.75731e-05	0.00264497	0.650372	Bacteria
Novosphingobium	Lmxn007456	Acerosin	0.579174	0.000214719	0.0103518	0.579174	Bacteria
Novosphingobium	Lmjp002721	5,7,3',4',5'-Pentamethoxyflavanone	0.54172	0.000644308	0.0185796	0.54172	Bacteria
Novosphingobium	pmn001551	Natsudaidain (3-Hydroxy-3',4',5,6,7,8-hexamethoxyflavone)	0.504505	0.00170316	0.03363	0.504505	Bacteria
Novosphingobium	pmb3006	Apigenin-7-O-glucoside(Cosmosiin)	0.590482	0.000150023	0.00819286	0.590482	Bacteria
Novosphingobium	mws0045	Quercetin-3-O-rhamnoside(Quercitrin)	-0.551839	0.000484923	0.0161525	0.551839	Bacteria
Novosphingobium	Xmsn002700	Taxifolin-3'-O-glucoside	0.577556	0.000225778	0.0105488	0.577556	Bacteria
Novosphingobium	Lmdp002969	Myricetin-3-O-galactoside	0.562286	0.000358162	0.0138139	0.562286	Bacteria
Novosphingobium	Lmtp003948	3',5',5,7-Tetrahydroxy-4'-methoxyflavanone-3'-O-glucoside	0.618191	5.87499e-05	0.00489926	0.618191	Bacteria
Novosphingobium	Hmcp002187	Limocitrin-3-O-galactoside	0.571187	0.000274447	0.0120972	0.571187	Bacteria
Novosphingobium	Hmcp002399	Limocitrin-3-O-glucoside	0.723225	6.27039e-07	0.000257964	0.723225	Bacteria
Nocardioides	pmp000113	5-Hydroxy-6,7,8,3',4'-pentamethoxyflavone	0.547345	0.00055077	0.0173408	0.547345	Bacteria
Nocardioides	pmn001551	Natsudaidain (3-Hydroxy-3',4',5,6,7,8-hexamethoxyflavone)	0.646927	2.01304e-05	0.00273884	0.646927	Bacteria
Nocardioides	Hmxp008844	Gardenin A	0.589798	0.000153367	0.00825487	0.589798	Bacteria
Nocardioides	Lmtp003948	3',5',5,7-Tetrahydroxy-4'-methoxyflavanone-3'-O-glucoside	0.509696	0.00149691	0.0312076	0.509696	Bacteria
Nocardioides	pmb2997	Chrysoeriol-7-O-Sophoroside-5-O-glucuronide	0.536681	0.000739795	0.0202003	0.536681	Bacteria
Streptococcus	mws0988	Rhamnetin	0.647716	1.95169e-05	0.00273725	0.647716	Bacteria
Streptococcus	Lmsp009245	3',5-Dihydroxy-4',6,7-Trimethoxyflavanone	0.516114	0.00127252	0.0283694	0.516114	Bacteria
Streptococcus	Lmsp010098	5-Hydroxy-6,7,3',4'-tetramethoxyflavanone	0.513074	0.00137483	0.0298515	0.513074	Bacteria
Streptococcus	pmp000113	5-Hydroxy-6,7,8,3',4'-pentamethoxyflavone	0.663075	1.04894e-05	0.00195994	0.663075	Bacteria
Streptococcus	pmn001551	Natsudaidain (3-Hydroxy-3',4',5,6,7,8-hexamethoxyflavone)	0.7368	2.99649e-07	0.000197939	0.7368	Bacteria
Streptococcus	Hmxp008844	Gardenin A	0.57744	0.000226593	0.0105488	0.57744	Bacteria
Streptococcus	mws0091	Quercetin-3-O-glucoside (Isoquercitrin)	0.541936	0.00064047	0.0185785	0.541936	Bacteria
Escherichia/Shigella	pmp001204	Apigenin-7,4'-dimethyl ether	-0.501641	0.00182727	0.0353742	0.501641	Bacteria
Escherichia/Shigella	Lmsp009013	4',6-Dihydroxy-5,7-dimethoxyflavanone	0.540551	0.000665423	0.0187503	0.540551	Bacteria
Escherichia/Shigella	pmp000113	5-Hydroxy-6,7,8,3',4'-pentamethoxyflavone	0.592688	0.000139669	0.00776483	0.592688	Bacteria
Escherichia/Shigella	pmn001551	Natsudaidain (3-Hydroxy-3',4',5,6,7,8-hexamethoxyflavone)	0.522209	0.00108742	0.0257369	0.522209	Bacteria
Escherichia/Shigella	Hmxp008844	Gardenin A	0.576228	0.000235239	0.0108333	0.576228	Bacteria
Exiguobacterium	Lmsp009013	4',6-Dihydroxy-5,7-dimethoxyflavanone	0.527619	0.000943487	0.0236384	0.527619	Bacteria
Exiguobacterium	pmp000113	5-Hydroxy-6,7,8,3',4'-pentamethoxyflavone	0.616626	6.20916e-05	0.00504168	0.616626	Bacteria
Exiguobacterium	pmn001551	Natsudaidain (3-Hydroxy-3',4',5,6,7,8-hexamethoxyflavone)	0.564475	0.000335697	0.013532	0.564475	Bacteria
Enterococcus	pmn001551	Natsudaidain (3-Hydroxy-3',4',5,6,7,8-hexamethoxyflavone)	0.549779	0.000514179	0.0164918	0.549779	Bacteria
Enterococcus	Hmcp002399	Limocitrin-3-O-glucoside	0.531026	0.000861729	0.0226185	0.531026	Bacteria
Sphingobium	pmn001513	Digallic Acid	0.558366	0.000401759	0.0151174	0.558366	Bacteria
Sphingobium	Lmcp005645	Quercetin-3,4'-Dimethyl Ether	0.535185	0.000770467	0.0208533	0.535185	Bacteria
Sphingobium	Lmxn007456	Acerosin	0.533227	0.000812306	0.0217002	0.533227	Bacteria
Sphingobium	pmb3000	Chrysoeriol-7-O-(6''-acetyl)glucoside	-0.515086	0.00130636	0.0288944	0.515086	Bacteria
Microvirga	HJAP058	5,6,7,4'-Tetramethoxyflavanone	0.560604	0.000376323	0.0143351	0.560604	Bacteria
Massilia	Lmsp009245	3',5-Dihydroxy-4',6,7-Trimethoxyflavanone	0.537848	0.000716637	0.0198312	0.537848	Bacteria
Massilia	Zmjp009119	5,4′-Dihydroxy-3,6,7,3′-tetramethoxyflavone	0.566281	0.000318123	0.0130009	0.566281	Bacteria
Massilia	pmp000113	5-Hydroxy-6,7,8,3',4'-pentamethoxyflavone	0.642981	2.34721e-05	0.00295605	0.642981	Bacteria
Massilia	pmn001551	Natsudaidain (3-Hydroxy-3',4',5,6,7,8-hexamethoxyflavone)	0.723785	6.08744e-07	0.000257964	0.723785	Bacteria
Massilia	Hmxp008844	Gardenin A	0.740798	2.39028e-07	0.00018438	0.740798	Bacteria
Massilia	pmp000117	3,5,6,7,8,3',4'-Heptamethoxyflavone	0.505441	0.00166422	0.0334525	0.505441	Bacteria
Phenylobacterium	mws0988	Rhamnetin	0.501596	0.00182929	0.0353742	0.501596	Bacteria
Azospirillum	mws0988	Rhamnetin	0.655273	1.44419e-05	0.00228515	0.655273	Bacteria
Azospirillum	HJAP058	5,6,7,4'-Tetramethoxyflavanone	0.518822	0.0011871	0.0274243	0.518822	Bacteria
Azospirillum	Lmsp009245	3',5-Dihydroxy-4',6,7-Trimethoxyflavanone	0.544904	0.000589762	0.0178403	0.544904	Bacteria
Azospirillum	Zmjp009119	5,4′-Dihydroxy-3,6,7,3′-tetramethoxyflavone	0.505074	0.0016794	0.0336022	0.505074	Bacteria
Azospirillum	pmp000113	5-Hydroxy-6,7,8,3',4'-pentamethoxyflavone	0.545647	0.000577635	0.0176465	0.545647	Bacteria
Azospirillum	pmn001551	Natsudaidain (3-Hydroxy-3',4',5,6,7,8-hexamethoxyflavone)	0.620063	5.49671e-05	0.004829	0.620063	Bacteria
Azospirillum	Hmxp008844	Gardenin A	0.554621	0.000447764	0.0158802	0.554621	Bacteria
Azospirillum	pmb2997	Chrysoeriol-7-O-Sophoroside-5-O-glucuronide	0.54191	0.000640924	0.0185785	0.54191	Bacteria
Alkanindiges	mws1474	5,7-Dihydroxy-3',4',5'-trimethoxyflavone	0.530827	0.000866314	0.0226185	0.530827	Bacteria
Alkanindiges	HJAP058	5,6,7,4'-Tetramethoxyflavanone	0.518544	0.00119566	0.027429	0.518544	Bacteria
Alkanindiges	Zmjp009119	5,4′-Dihydroxy-3,6,7,3′-tetramethoxyflavone	0.546939	0.000557089	0.0174507	0.546939	Bacteria
Alkanindiges	pmp000115	Monohydroxy-hexamethoxyflavone	0.526904	0.000961471	0.0236384	0.526904	Bacteria
Pseudonocardia	Hmcp002399	Limocitrin-3-O-glucoside	0.506319	0.00162843	0.0330561	0.506319	Bacteria
Altererythrobacter	pme2954	Quercetin	-0.51903	0.00118077	0.0273929	0.51903	Bacteria
Altererythrobacter	Lmtp003948	3',5',5,7-Tetrahydroxy-4'-methoxyflavanone-3'-O-glucoside	0.541176	0.00065405	0.0186873	0.541176	Bacteria
Alcaligenes	pme2954	Quercetin	-0.512964	0.00137865	0.0298515	0.512964	Bacteria
Alcaligenes	Lmcp005645	Quercetin-3,4'-Dimethyl Ether	0.636137	3.04815e-05	0.00354908	0.636137	Bacteria
Alcaligenes	HJAP058	5,6,7,4'-Tetramethoxyflavanone	0.523081	0.00106298	0.0256236	0.523081	Bacteria
Alcaligenes	pmp000113	5-Hydroxy-6,7,8,3',4'-pentamethoxyflavone	0.618774	5.75468e-05	0.00486467	0.618774	Bacteria
Alcaligenes	pmn001551	Natsudaidain (3-Hydroxy-3',4',5,6,7,8-hexamethoxyflavone)	0.633095	3.41666e-05	0.0036352	0.633095	Bacteria
Alcaligenes	Hmxp008844	Gardenin A	0.519918	0.00115402	0.0270638	0.519918	Bacteria
Alcaligenes	Lmtp003948	3',5',5,7-Tetrahydroxy-4'-methoxyflavanone-3'-O-glucoside	0.56807	0.00030152	0.0127444	0.56807	Bacteria
Aeromonas	mws0988	Rhamnetin	0.531701	0.000846296	0.0224141	0.531701	Bacteria
Aeromonas	Lmsp009013	4',6-Dihydroxy-5,7-dimethoxyflavanone	0.603149	9.87883e-05	0.00662633	0.603149	Bacteria
Aeromonas	pmp000113	5-Hydroxy-6,7,8,3',4'-pentamethoxyflavone	0.687848	3.56311e-06	0.00104705	0.687848	Bacteria
Aeromonas	pmn001551	Natsudaidain (3-Hydroxy-3',4',5,6,7,8-hexamethoxyflavone)	0.606904	8.69819e-05	0.00609961	0.606904	Bacteria
Aeromonas	Lmtp003948	3',5',5,7-Tetrahydroxy-4'-methoxyflavanone-3'-O-glucoside	0.620938	5.32749e-05	0.004829	0.620938	Bacteria
Pantoea	mws0049	Gallocatechin	0.538962	0.000695115	0.0193223	0.538962	Bacteria
Pantoea	pmn001518	1-O-Galloyl-β-D-glucose	0.646568	2.04159e-05	0.00273884	0.646568	Bacteria
Pantoea	Lmfn000604	6-O-Galloyl-D-glucose	0.559933	0.000383797	0.0145301	0.559933	Bacteria
Pantoea	Lmsp009245	3',5-Dihydroxy-4',6,7-Trimethoxyflavanone	0.581269	0.000201119	0.0100089	0.581269	Bacteria
Pantoea	Zmjp009119	5,4′-Dihydroxy-3,6,7,3′-tetramethoxyflavone	0.629892	3.84799e-05	0.00382999	0.629892	Bacteria
Pantoea	pmp000113	5-Hydroxy-6,7,8,3',4'-pentamethoxyflavone	0.547629	0.000546381	0.0172909	0.547629	Bacteria
Pantoea	pmn001551	Natsudaidain (3-Hydroxy-3',4',5,6,7,8-hexamethoxyflavone)	0.527198	0.000954044	0.0236384	0.527198	Bacteria
Pantoea	Hmxp008844	Gardenin A	0.678016	5.53692e-06	0.00148558	0.678016	Bacteria
Propionibacterium	mws0988	Rhamnetin	0.530411	0.000876005	0.0226185	0.530411	Bacteria
Propionibacterium	pmp000113	5-Hydroxy-6,7,8,3',4'-pentamethoxyflavone	0.747663	1.6058e-07	0.00018438	0.747663	Bacteria
Propionibacterium	pmn001551	Natsudaidain (3-Hydroxy-3',4',5,6,7,8-hexamethoxyflavone)	0.715684	9.279e-07	0.000331071	0.715684	Bacteria
Propionibacterium	Hmxp008844	Gardenin A	0.631416	3.63696e-05	0.00367929	0.631416	Bacteria
Propionibacterium	Hmdn001667	Ellagic acid-4-O-glucoside	0.527707	0.000941285	0.0236384	0.527707	Bacteria
Propionibacterium	Lmdp002969	Myricetin-3-O-galactoside	0.507731	0.00157226	0.0320212	0.507731	Bacteria
Propionibacterium	Lmtp003948	3',5',5,7-Tetrahydroxy-4'-methoxyflavanone-3'-O-glucoside	0.582554	0.000193162	0.00995639	0.582554	Bacteria
Amycolatopsis	Lmxn007955	Sudachitin	0.504443	0.00170575	0.03363	0.504443	Bacteria
Amycolatopsis	pmp000113	5-Hydroxy-6,7,8,3',4'-pentamethoxyflavone	0.664584	9.84956e-06	0.00189943	0.664584	Bacteria
Amycolatopsis	pmn001551	Natsudaidain (3-Hydroxy-3',4',5,6,7,8-hexamethoxyflavone)	0.640129	2.6193e-05	0.00311087	0.640129	Bacteria
Amycolatopsis	Hmxp008844	Gardenin A	0.563426	0.000346301	0.013532	0.563426	Bacteria
Amycolatopsis	pmp000117	3,5,6,7,8,3',4'-Heptamethoxyflavone	0.509374	0.00150903	0.031303	0.509374	Bacteria
Amycolatopsis	Lmdp002969	Myricetin-3-O-galactoside	0.607122	8.63376e-05	0.00609961	0.607122	Bacteria
Amycolatopsis	Lmtp003948	3',5',5,7-Tetrahydroxy-4'-methoxyflavanone-3'-O-glucoside	0.631593	3.6132e-05	0.00367929	0.631593	Bacteria
Amycolatopsis	Hmcp002399	Limocitrin-3-O-glucoside	0.593175	0.000137473	0.00776483	0.593175	Bacteria
Amycolatopsis	pmp000530	Phellodendroside	-0.50586	0.00164706	0.0333245	0.50586	Bacteria
Vulcaniibacterium	Cmsn000894	7-O-Galloyl-D-sedoheptulose	0.626513	4.35572e-05	0.00419987	0.626513	Bacteria
Vulcaniibacterium	pmb2997	Chrysoeriol-7-O-Sophoroside-5-O-glucuronide	0.509971	0.00148663	0.031204	0.509971	Bacteria
Actinomycetospora	Lmsp011263	6-Hydroxy-5,7,4'-trimethoxyflavone	-0.541956	0.000640103	0.0185785	0.541956	Bacteria
Actinomycetospora	Lmjp007790	5-Hydroxy-3,7,4'-trimethoxyflavone	-0.518073	0.00121023	0.0276605	0.518073	Bacteria
Actinomycetospora	Zmjp010694	5-Hydroxy-3,7,3',4'-tetramethoxyflavone (Retusin)	-0.568606	0.000296706	0.0126274	0.568606	Bacteria
Actinomycetospora	pmp001076	Isosinensetin	-0.528819	0.00091393	0.0234994	0.528819	Bacteria
Actinomycetospora	mws1361	Taxifolin-3-O-rhamnoside (Astilbin)	-0.519791	0.00115781	0.0270638	0.519791	Bacteria
Actinomycetospora	Hmmp002240	Isorhamnetin-3-O-rutinoside-7-O-(2''-O-glucosyl)glucuronate	-0.566408	0.000316918	0.0130009	0.566408	Bacteria
Achromobacter	mws0988	Rhamnetin	0.509723	0.0014959	0.0312076	0.509723	Bacteria
Achromobacter	Lmsp009013	4',6-Dihydroxy-5,7-dimethoxyflavanone	0.566948	0.000311839	0.0129742	0.566948	Bacteria
Achromobacter	HJAP058	5,6,7,4'-Tetramethoxyflavanone	0.509981	0.00148627	0.031204	0.509981	Bacteria
Achromobacter	pmp000113	5-Hydroxy-6,7,8,3',4'-pentamethoxyflavone	0.661364	1.12601e-05	0.00198532	0.661364	Bacteria
Achromobacter	pmn001551	Natsudaidain (3-Hydroxy-3',4',5,6,7,8-hexamethoxyflavone)	0.607407	8.55008e-05	0.00609961	0.607407	Bacteria
Achromobacter	Hmxp008844	Gardenin A	0.523117	0.001062	0.0256236	0.523117	Bacteria
Achromobacter	Lmtp003948	3',5',5,7-Tetrahydroxy-4'-methoxyflavanone-3'-O-glucoside	0.604611	9.40315e-05	0.00644743	0.604611	Bacteria
Staphylococcus	pmp000113	5-Hydroxy-6,7,8,3',4'-pentamethoxyflavone	0.509305	0.00151164	0.031303	0.509305	Bacteria
Staphylococcus	pmn001551	Natsudaidain (3-Hydroxy-3',4',5,6,7,8-hexamethoxyflavone)	0.575013	0.000244197	0.0110805	0.575013	Bacteria
Staphylococcus	mws0091	Quercetin-3-O-glucoside (Isoquercitrin)	0.550449	0.000504493	0.0164918	0.550449	Bacteria
Comamonas	pme2954	Quercetin	-0.556904	0.000419188	0.0154316	0.556904	Bacteria
Comamonas	pmp000106	5,7,4'-Trimethoxyflavone	-0.540766	0.00066149	0.018725	0.540766	Bacteria
Comamonas	Lmcp005645	Quercetin-3,4'-Dimethyl Ether	0.554862	0.000444675	0.0158618	0.554862	Bacteria
Comamonas	HJAP058	5,6,7,4'-Tetramethoxyflavanone	0.552597	0.000474532	0.0160637	0.552597	Bacteria
Comamonas	pmp000113	5-Hydroxy-6,7,8,3',4'-pentamethoxyflavone	0.54277	0.000625842	0.0185785	0.54277	Bacteria
Comamonas	Hmcp002399	Limocitrin-3-O-glucoside	0.527831	0.000938198	0.0236384	0.527831	Bacteria
Comamonas	Hmmp002240	Isorhamnetin-3-O-rutinoside-7-O-(2''-O-glucosyl)glucuronate	-0.541891	0.00064126	0.0185785	0.541891	Bacteria
Enhydrobacter	pmp001204	Apigenin-7,4'-dimethyl ether	-0.510266	0.00147568	0.0311864	0.510266	Bacteria
Enhydrobacter	mws0988	Rhamnetin	0.597336	0.00011993	0.00725574	0.597336	Bacteria
Enhydrobacter	Lmsp009013	4',6-Dihydroxy-5,7-dimethoxyflavanone	0.581681	0.000198534	0.00996059	0.581681	Bacteria
Enhydrobacter	Zmjp009119	5,4′-Dihydroxy-3,6,7,3′-tetramethoxyflavone	0.518695	0.00119101	0.0274243	0.518695	Bacteria
Enhydrobacter	pmp000113	5-Hydroxy-6,7,8,3',4'-pentamethoxyflavone	0.78656	1.29449e-08	2.66276e-05	0.78656	Bacteria
Enhydrobacter	pmn001551	Natsudaidain (3-Hydroxy-3',4',5,6,7,8-hexamethoxyflavone)	0.733617	3.57714e-07	0.000200677	0.733617	Bacteria
Enhydrobacter	Hmxp008844	Gardenin A	0.676363	5.95309e-06	0.00150327	0.676363	Bacteria
Enhydrobacter	mws0091	Quercetin-3-O-glucoside (Isoquercitrin)	0.51609	0.00127332	0.0283694	0.51609	Bacteria
Enhydrobacter	Lmdp002969	Myricetin-3-O-galactoside	0.5697	0.000287079	0.0125643	0.5697	Bacteria
Enhydrobacter	Lmtp003948	3',5',5,7-Tetrahydroxy-4'-methoxyflavanone-3'-O-glucoside	0.620286	5.45313e-05	0.004829	0.620286	Bacteria
Cupriavidus	mws0049	Gallocatechin	0.527506	0.000946309	0.0236384	0.527506	Bacteria
Cupriavidus	mws0988	Rhamnetin	0.50355	0.00174369	0.0341596	0.50355	Bacteria
Cupriavidus	pmp000113	5-Hydroxy-6,7,8,3',4'-pentamethoxyflavone	0.527973	0.000934667	0.0236384	0.527973	Bacteria
Cupriavidus	pmn001551	Natsudaidain (3-Hydroxy-3',4',5,6,7,8-hexamethoxyflavone)	0.532518	0.000827941	0.0220225	0.532518	Bacteria
Cupriavidus	Hmxp008844	Gardenin A	0.511333	0.00143661	0.0308897	0.511333	Bacteria
Curvibacter	Lmcp005645	Quercetin-3,4'-Dimethyl Ether	0.531102	0.000859975	0.0226185	0.531102	Bacteria
Curtobacterium	Hmmp002240	Isorhamnetin-3-O-rutinoside-7-O-(2''-O-glucosyl)glucuronate	-0.51452	0.0013253	0.0288991	0.51452	Bacteria
Cellvibrio	pmp000571	Apigenin	0.542063	0.00063822	0.0185785	0.542063	Bacteria
Cellvibrio	pme0376	Naringenin (5,7,4'-Trihydroxyflavanone)	0.51036	0.00147218	0.0311864	0.51036	Bacteria
Cellvibrio	pme2960	Naringenin chalcone	0.52537	0.00100113	0.0245159	0.52537	Bacteria
Cellvibrio	pme0088	Luteolin (5,7,3',4'-Tetrahydroxyflavone)	0.553392	0.000463856	0.0160637	0.553392	Bacteria
Cellvibrio	mws0064	Eriodictyol (5,7,3',4'-Tetrahydroxyflavanone)	0.54271	0.000626884	0.0185785	0.54271	Bacteria
Cellvibrio	mws0054	Catechin	0.504958	0.00168422	0.0336022	0.504958	Bacteria
Cellvibrio	mws0463	Hesperetin	0.564041	0.00034005	0.013532	0.564041	Bacteria
Cellvibrio	mws1033	Homoeriodictyol	0.569015	0.000293072	0.0126223	0.569015	Bacteria
Cellvibrio	Lmqn004838	3-O-Methylellagic acid	0.635273	3.14902e-05	0.00359863	0.635273	Bacteria
Cellvibrio	Lmxn007955	Sudachitin	0.505701	0.00165354	0.0333464	0.505701	Bacteria
Cellvibrio	Lmxn007456	Acerosin	0.56138	0.000367843	0.0140991	0.56138	Bacteria
Cellvibrio	pmp000114	3-Hydroxy-5,6,7,8,4'-pentamethoxyflavone	0.567662	0.000305242	0.0128139	0.567662	Bacteria
Cellvibrio	pmb3006	Apigenin-7-O-glucoside(Cosmosiin)	0.569384	0.000289833	0.0125955	0.569384	Bacteria
Cellvibrio	Hmcp002187	Limocitrin-3-O-galactoside	0.526926	0.000960924	0.0236384	0.526926	Bacteria
Cellvibrio	Hmcp002399	Limocitrin-3-O-glucoside	0.520453	0.00113815	0.0268074	0.520453	Bacteria
Cellvibrio	pmb3041	Tricin-7-O-saccharic acid	-0.546109	0.000570206	0.0176465	0.546109	Bacteria
Mycobacterium	pmp001204	Apigenin-7,4'-dimethyl ether	-0.55717	0.000415973	0.0154316	0.55717	Bacteria
Mycobacterium	pmp000113	5-Hydroxy-6,7,8,3',4'-pentamethoxyflavone	0.5517	0.000486851	0.0161525	0.5517	Bacteria
Mycobacterium	pmn001551	Natsudaidain (3-Hydroxy-3',4',5,6,7,8-hexamethoxyflavone)	0.507852	0.00156751	0.0320212	0.507852	Bacteria
Blastomonas	Lmcp005645	Quercetin-3,4'-Dimethyl Ether	0.514738	0.00131797	0.0288991	0.514738	Bacteria
Blastomonas	pmn001551	Natsudaidain (3-Hydroxy-3',4',5,6,7,8-hexamethoxyflavone)	0.609034	8.08661e-05	0.00602987	0.609034	Bacteria
Blastomonas	Lmtp003948	3',5',5,7-Tetrahydroxy-4'-methoxyflavanone-3'-O-glucoside	0.519634	0.00116251	0.0270711	0.519634	Bacteria
Kocuria	Lmcp005645	Quercetin-3,4'-Dimethyl Ether	0.522495	0.00107936	0.0257369	0.522495	Bacteria
Kocuria	Lmxn007456	Acerosin	0.515343	0.0012978	0.0288084	0.515343	Bacteria
Bosea	pme2954	Quercetin	-0.598232	0.000116426	0.00711349	0.598232	Bacteria
Knoellia	mws0054	Catechin	0.514619	0.00132196	0.0288991	0.514619	Bacteria
Knoellia	pme2954	Quercetin	-0.504867	0.00168801	0.0336022	0.504867	Bacteria
Knoellia	Lmqn004838	3-O-Methylellagic acid	0.516874	0.00124802	0.0283144	0.516874	Bacteria
Knoellia	Lmcp005645	Quercetin-3,4'-Dimethyl Ether	0.596437	0.000123539	0.00733035	0.596437	Bacteria
Knoellia	Lmxn007456	Acerosin	0.556272	0.000426939	0.0155419	0.556272	Bacteria
Knoellia	Lmjp002721	5,7,3',4',5'-Pentamethoxyflavanone	0.523841	0.0010421	0.0253181	0.523841	Bacteria
Knoellia	mws0045	Quercetin-3-O-rhamnoside(Quercitrin)	-0.516576	0.00125759	0.0283694	0.516576	Bacteria
Zasmidium	Xmsn002700	Taxifolin-3'-O-glucoside	-0.89168	2.99383e-13	8.69409e-10	0.89168	Fungus
Xeromyces	Lmjp002721	5,7,3',4',5'-Pentamethoxyflavanone	0.857216	2.48802e-11	1.44504e-08	0.857216	Fungus
Coniosporium	Hmcp002187	Limocitrin-3-O-galactoside	-0.861181	1.59165e-11	1.32463e-08	0.861181	Fungus
Coniosporium	mws0064	Eriodictyol (5,7,3',4'-Tetrahydroxyflavanone)	-0.859982	1.82456e-11	1.32463e-08	0.859982	Fungus
Xeromyces	Lmxn007456	Acerosin	0.854808	3.24282e-11	1.49084e-08	0.854808	Fungus
Xeromyces	Hmcp002187	Limocitrin-3-O-galactoside	0.846753	7.60717e-11	2.7614e-08	0.846753	Fungus
Coniosporium	Lmjp002721	5,7,3',4',5'-Pentamethoxyflavanone	-0.853862	3.59362e-11	1.49084e-08	0.853862	Fungus
Xeromyces	Lmqn004838	3-O-Methylellagic acid	0.84554	8.61302e-11	2.77913e-08	0.84554	Fungus
Xeromyces	pmn001513	Digallic Acid	0.808212	2.51469e-09	2.92106e-07	0.808212	Fungus
Coniosporium	pmp000571	Apigenin	-0.842159	1.21087e-10	3.51636e-08	0.842159	Fungus
Zasmidium	mws0024	Gallic acid	-0.840093	1.48532e-10	3.64796e-08	0.840093	Fungus
Coniosporium	pme0088	Luteolin (5,7,3',4'-Tetrahydroxyflavone)	-0.839546	1.56707e-10	3.64796e-08	0.839546	Fungus
Coniosporium	mws0463	Hesperetin	-0.839124	1.63304e-10	3.64796e-08	0.839124	Fungus
Coniosporium	mws1033	Homoeriodictyol	-0.83541	2.33531e-10	4.84411e-08	0.83541	Fungus
Coniosporium	Xmsn002700	Taxifolin-3'-O-glucoside	-0.826566	5.28901e-10	1.00318e-07	0.826566	Fungus
Coniosporium	pme0376	Naringenin (5,7,4'-Trihydroxyflavanone)	-0.826075	5.52717e-10	1.00318e-07	0.826075	Fungus
Zasmidium	HJN037	4-O-Methylgallic Acid	-0.825207	5.97245e-10	1.02024e-07	0.825207	Fungus
Coniosporium	HJN037	4-O-Methylgallic Acid	-0.824064	6.61032e-10	1.06646e-07	0.824064	Fungus
Xeromyces	Lmxn007955	Sudachitin	0.782676	1.70276e-08	1.31594e-06	0.782676	Fungus
Aschersonia	Hmcp002187	Limocitrin-3-O-galactoside	-0.820029	9.40265e-10	1.36527e-07	0.820029	Fungus
Coniosporium	mws0024	Gallic acid	-0.811668	1.89952e-09	2.62676e-07	0.811668	Fungus
Coniosporium	Lmqn004838	3-O-Methylellagic acid	-0.811055	1.99716e-09	2.63625e-07	0.811055	Fungus
Aschersonia	pmb3000	Chrysoeriol-7-O-(6''-acetyl)glucoside	0.810265	2.13015e-09	2.68955e-07	0.810265	Fungus
Coniosporium	pme2960	Naringenin chalcone	-0.80869	2.41977e-09	2.92106e-07	0.80869	Fungus
Xeromyces	Hmxp006586	5-Hydroxy-7,3’,4’-trimethoxyflavone	0.777141	2.49278e-08	1.80976e-06	0.777141	Fungus
Coniosporium	pmb3000	Chrysoeriol-7-O-(6''-acetyl)glucoside	0.804881	3.27841e-09	3.66173e-07	0.804881	Fungus
Zasmidium	pme0088	Luteolin (5,7,3',4'-Tetrahydroxyflavone)	-0.801568	4.24666e-09	4.56752e-07	0.801568	Fungus
Coniosporium	Lmzp002365	Hesperetin-7-O-glucoside	-0.796769	6.12596e-09	6.35349e-07	0.796769	Fungus
Aschersonia	mws0045	Quercetin-3-O-rhamnoside(Quercitrin)	0.795538	6.71902e-09	6.48629e-07	0.795538	Fungus
Aschersonia	Lmqn004838	3-O-Methylellagic acid	-0.795215	6.88341e-09	6.48629e-07	0.795215	Fungus
Coniosporium	pmb3041	Tricin-7-O-saccharic acid	0.795136	6.92407e-09	6.48629e-07	0.795136	Fungus
Zasmidium	pme0376	Naringenin (5,7,4'-Trihydroxyflavanone)	-0.788882	1.0959e-08	9.86568e-07	0.788882	Fungus
Zasmidium	Hmcp002187	Limocitrin-3-O-galactoside	-0.788556	1.12191e-08	9.86568e-07	0.788556	Fungus
Zasmidium	mws0463	Hesperetin	-0.788152	1.15507e-08	9.86568e-07	0.788152	Fungus
Zasmidium	Lmjp002721	5,7,3',4',5'-Pentamethoxyflavanone	-0.785	1.44617e-08	1.1999e-06	0.785	Fungus
Xeromyces	Xmsn002700	Taxifolin-3'-O-glucoside	0.771657	3.59898e-08	2.37533e-06	0.771657	Fungus
Zasmidium	mws0064	Eriodictyol (5,7,3',4'-Tetrahydroxyflavanone)	-0.782666	1.70398e-08	1.31594e-06	0.782666	Fungus
Coniosporium	pmp001127	Chrysoeriol	-0.782515	1.72196e-08	1.31594e-06	0.782515	Fungus
Coniosporium	mws0058	Diosmetin (5,7,3'-Trihydroxy-4'-methoxyflavone)	-0.779368	2.14124e-08	1.5944e-06	0.779368	Fungus
Xeromyces	pme0088	Luteolin (5,7,3',4'-Tetrahydroxyflavone)	0.748793	1.50218e-07	7.27055e-06	0.748793	Fungus
Coniosporium	Hmxp006586	5-Hydroxy-7,3’,4’-trimethoxyflavone	-0.774949	2.89039e-08	2.04724e-06	0.774949	Fungus
Zasmidium	pmp000571	Apigenin	-0.774079	3.0639e-08	2.11847e-06	0.774079	Fungus
Zasmidium	pme2960	Naringenin chalcone	-0.771868	3.54916e-08	2.37533e-06	0.771868	Fungus
Xeromyces	HJN037	4-O-Methylgallic Acid	0.739301	2.6026e-07	1.09536e-05	0.739301	Fungus
Aschersonia	mws0064	Eriodictyol (5,7,3',4'-Tetrahydroxyflavanone)	-0.768092	4.54487e-08	2.93296e-06	0.768092	Fungus
Zasmidium	mws1033	Homoeriodictyol	-0.767298	4.78438e-08	2.98002e-06	0.767298	Fungus
Xeromyces	pmp000571	Apigenin	0.727074	5.10847e-07	1.77594e-05	0.727074	Fungus
Coniosporium	pmb3006	Apigenin-7-O-glucoside(Cosmosiin)	-0.766848	4.92565e-08	2.98002e-06	0.766848	Fungus
Aschersonia	Lmjp002721	5,7,3',4',5'-Pentamethoxyflavanone	-0.765481	5.37783e-08	3.18719e-06	0.765481	Fungus
Saccharomyces	Lmqn004838	3-O-Methylellagic acid	-0.760323	7.45281e-08	4.25265e-06	0.760323	Fungus
Zasmidium	Lmxn007955	Sudachitin	-0.760289	7.4685e-08	4.25265e-06	0.760289	Fungus
Aschersonia	Xmsn002700	Taxifolin-3'-O-glucoside	-0.759162	8.01175e-08	4.47425e-06	0.759162	Fungus
Zasmidium	Hmxp006586	5-Hydroxy-7,3’,4’-trimethoxyflavone	-0.758598	8.29709e-08	4.47906e-06	0.758598	Fungus
Coniosporium	Lmxn007456	Acerosin	-0.758536	8.32883e-08	4.47906e-06	0.758536	Fungus
Aschersonia	HJN037	4-O-Methylgallic Acid	-0.755848	9.82728e-08	5.1888e-06	0.755848	Fungus
Zasmidium	Lmqn004838	3-O-Methylellagic acid	-0.752792	1.18309e-07	6.12564e-06	0.752792	Fungus
Saccharomyces	Lmdp004461	Quercetin-3-O-(6''-feruloyl)glucoside-7-O-rutinoside	0.752524	1.20235e-07	6.12564e-06	0.752524	Fungus
Meira	pmb3041	Tricin-7-O-saccharic acid	0.750525	1.35529e-07	6.78582e-06	0.750525	Fungus
Penicillium	pmp001204	Apigenin-7,4'-dimethyl ether	-0.750026	1.39618e-07	6.87204e-06	0.750026	Fungus
Xeromyces	mws0463	Hesperetin	0.721807	6.75626e-07	2.08725e-05	0.721807	Fungus
Aschersonia	pmb3041	Tricin-7-O-saccharic acid	0.747189	1.65114e-07	7.86052e-06	0.747189	Fungus
Hortaea	pmb3041	Tricin-7-O-saccharic acid	0.746692	1.70002e-07	7.96265e-06	0.746692	Fungus
Meira	HJN037	4-O-Methylgallic Acid	-0.745559	1.81639e-07	8.37269e-06	0.745559	Fungus
Xeromyces	pmb3006	Apigenin-7-O-glucoside(Cosmosiin)	0.717992	8.24112e-07	2.44206e-05	0.717992	Fungus
Aschersonia	Zmlp005013	3,3'-Di-O-Methylellagic Acid	-0.741795	2.25783e-07	1.00873e-05	0.741795	Fungus
Aschersonia	pmp000571	Apigenin	-0.741155	2.342e-07	1.03048e-05	0.741155	Fungus
Aschersonia	mws0024	Gallic acid	-0.740523	2.42807e-07	1.0524e-05	0.740523	Fungus
Saccharomyces	pmb3000	Chrysoeriol-7-O-(6''-acetyl)glucoside	0.739607	2.55785e-07	1.09235e-05	0.739607	Fungus
Xeromyces	mws0064	Eriodictyol (5,7,3',4'-Tetrahydroxyflavanone)	0.714203	1.00067e-06	2.84896e-05	0.714203	Fungus
Xeromyces	Lmzp002365	Hesperetin-7-O-glucoside	0.70967	1.25726e-06	3.38063e-05	0.70967	Fungus
Meira	mws0024	Gallic acid	-0.737213	2.92783e-07	1.1875e-05	0.737213	Fungus
Zasmidium	pmb3041	Tricin-7-O-saccharic acid	0.737114	2.9442e-07	1.1875e-05	0.737114	Fungus
Aschersonia	Lmdp004461	Quercetin-3-O-(6''-feruloyl)glucoside-7-O-rutinoside	0.736802	2.99615e-07	1.19189e-05	0.736802	Fungus
Meira	mws0064	Eriodictyol (5,7,3',4'-Tetrahydroxyflavanone)	-0.734674	3.37367e-07	1.32394e-05	0.734674	Fungus
Symmetrospora	Xmsn002700	Taxifolin-3'-O-glucoside	-0.733992	3.50357e-07	1.34546e-05	0.733992	Fungus
Aschersonia	Hmxp006586	5-Hydroxy-7,3’,4’-trimethoxyflavone	-0.733809	3.53928e-07	1.34546e-05	0.733809	Fungus
Saccharomyces	pmp000571	Apigenin	-0.733665	3.56751e-07	1.34546e-05	0.733665	Fungus
Coniosporium	Lmzp004885	Tricin (5,7,4'-Trihydroxy-3',5'-dimethoxyflavone)	-0.732412	3.82254e-07	1.42316e-05	0.732412	Fungus
Aschersonia	pme0088	Luteolin (5,7,3',4'-Tetrahydroxyflavone)	-0.731318	4.05882e-07	1.492e-05	0.731318	Fungus
Coniosporium	Lmdp003509	Quercetin-3-O-xyloside (Reynoutrin)	0.729691	4.43519e-07	1.60997e-05	0.729691	Fungus
Aschersonia	mws0463	Hesperetin	-0.727283	5.05127e-07	1.77594e-05	0.727283	Fungus
Saccharomyces	pme0376	Naringenin (5,7,4'-Trihydroxyflavanone)	-0.727171	5.08176e-07	1.77594e-05	0.727171	Fungus
Xeromyces	Lmzp004885	Tricin (5,7,4'-Trihydroxy-3',5'-dimethoxyflavone)	0.708071	1.36129e-06	3.59382e-05	0.708071	Fungus
Coniosporium	Hmcp003223	Limocitrin (5,7,4'-trihydroxy-8,3'-dimethoxyflavonol)	-0.72697	5.13701e-07	1.77594e-05	0.72697	Fungus
Colletotrichum	mws0064	Eriodictyol (5,7,3',4'-Tetrahydroxyflavanone)	-0.726626	5.23275e-07	1.78775e-05	0.726626	Fungus
Hortaea	Lmzp002365	Hesperetin-7-O-glucoside	-0.72599	5.41377e-07	1.82809e-05	0.72599	Fungus
Symmetrospora	pmb3041	Tricin-7-O-saccharic acid	0.725032	5.69752e-07	1.87198e-05	0.725032	Fungus
Saccharomyces	Xmsn002700	Taxifolin-3'-O-glucoside	-0.724929	5.729e-07	1.87198e-05	0.724929	Fungus
Colletotrichum	Lmqn004838	3-O-Methylellagic acid	-0.724902	5.73713e-07	1.87198e-05	0.724902	Fungus
Coniosporium	mws0045	Quercetin-3-O-rhamnoside(Quercitrin)	0.722799	6.41302e-07	2.05914e-05	0.722799	Fungus
Colletotrichum	pmb3000	Chrysoeriol-7-O-(6''-acetyl)glucoside	0.72256	6.494e-07	2.05914e-05	0.72256	Fungus
Aschersonia	pme0376	Naringenin (5,7,4'-Trihydroxyflavanone)	-0.722475	6.52344e-07	2.05914e-05	0.722475	Fungus
Saccharomyces	pmb3006	Apigenin-7-O-glucoside(Cosmosiin)	-0.721968	6.69957e-07	2.08725e-05	0.721968	Fungus
Xeromyces	pme0376	Naringenin (5,7,4'-Trihydroxyflavanone)	0.707859	1.37566e-06	3.59901e-05	0.707859	Fungus
Coniosporium	mws1002	Syringetin	-0.719849	7.48468e-07	2.28795e-05	0.719849	Fungus
Hortaea	Xmsn002700	Taxifolin-3'-O-glucoside	-0.719432	7.64849e-07	2.31367e-05	0.719432	Fungus
Xeromyces	mws0054	Catechin	0.703103	1.73692e-06	4.20334e-05	0.703103	Fungus
Xeromyces	pme2960	Naringenin chalcone	0.698629	2.15413e-06	4.8493e-05	0.698629	Fungus
Aschersonia	Lmxn007456	Acerosin	-0.715898	9.17796e-07	2.6922e-05	0.715898	Fungus
Saccharomyces	Hmcp002187	Limocitrin-3-O-galactoside	-0.714899	9.6583e-07	2.80477e-05	0.714899	Fungus
Meira	pme0376	Naringenin (5,7,4'-Trihydroxyflavanone)	-0.714504	9.85454e-07	2.83343e-05	0.714504	Fungus
Xeromyces	mws1033	Homoeriodictyol	0.692753	2.84151e-06	6.06747e-05	0.692753	Fungus
Zasmidium	Lmzp002365	Hesperetin-7-O-glucoside	-0.713208	1.05244e-06	2.96727e-05	0.713208	Fungus
Hortaea	mws0024	Gallic acid	-0.712999	1.06367e-06	2.97009e-05	0.712999	Fungus
Saccharomyces	mws0463	Hesperetin	-0.711715	1.1348e-06	3.11423e-05	0.711715	Fungus
Aschersonia	pmb3006	Apigenin-7-O-glucoside(Cosmosiin)	-0.711681	1.13674e-06	3.11423e-05	0.711681	Fungus
Meira	Xmsn002700	Taxifolin-3'-O-glucoside	-0.710589	1.20079e-06	3.25897e-05	0.710589	Fungus
Xeromyces	mws0024	Gallic acid	0.686575	3.77603e-06	7.38751e-05	0.686575	Fungus
Aschersonia	mws1033	Homoeriodictyol	-0.708279	1.34731e-06	3.58953e-05	0.708279	Fungus
Xeromyces	Lmcp005645	Quercetin-3,4'-Dimethyl Ether	0.683658	4.30821e-06	8.23094e-05	0.683658	Fungus
Xeromyces	pmp001127	Chrysoeriol	0.673339	6.78898e-06	0.000118055	0.673339	Fungus
Coniosporium	pmn001513	Digallic Acid	-0.707649	1.38997e-06	3.604e-05	0.707649	Fungus
Zasmidium	pmb0736	Tricin-7-O-Glucoside	-0.70678	1.45097e-06	3.72885e-05	0.70678	Fungus
Colletotrichum	pmp000571	Apigenin	-0.705775	1.52448e-06	3.8834e-05	0.705775	Fungus
Saccharomyces	pme2960	Naringenin chalcone	-0.705507	1.54465e-06	3.89338e-05	0.705507	Fungus
Zasmidium	pmn001513	Digallic Acid	-0.705368	1.55521e-06	3.89338e-05	0.705368	Fungus
Hortaea	mws0064	Eriodictyol (5,7,3',4'-Tetrahydroxyflavanone)	-0.704729	1.60463e-06	3.97469e-05	0.704729	Fungus
Hortaea	pmp000571	Apigenin	-0.704596	1.61506e-06	3.97469e-05	0.704596	Fungus
Zasmidium	pmb3006	Apigenin-7-O-glucoside(Cosmosiin)	-0.703617	1.69401e-06	4.13396e-05	0.703617	Fungus
Xeromyces	Hmcp003223	Limocitrin (5,7,4'-trihydroxy-8,3'-dimethoxyflavonol)	0.653109	1.5756e-05	0.000230324	0.653109	Fungus
Colletotrichum	Hmcp002187	Limocitrin-3-O-galactoside	-0.702849	1.75842e-06	4.22021e-05	0.702849	Fungus
Coniosporium	Hmxp007703	5,7,8,3’,4’-Pentamethoxyflavanone	0.702297	1.80608e-06	4.29906e-05	0.702297	Fungus
Aschersonia	Lmzp002365	Hesperetin-7-O-glucoside	-0.701942	1.83735e-06	4.33795e-05	0.701942	Fungus
Colletotrichum	mws0045	Quercetin-3-O-rhamnoside(Quercitrin)	0.701735	1.8559e-06	4.3464e-05	0.701735	Fungus
Aschersonia	Lmdp003509	Quercetin-3-O-xyloside (Reynoutrin)	0.701476	1.87918e-06	4.36571e-05	0.701476	Fungus
Meira	mws0463	Hesperetin	-0.699925	2.02476e-06	4.66659e-05	0.699925	Fungus
Coniosporium	Lmsp009394	3',4',5,6,7-Pentamethoxyflavanone	0.699576	2.05887e-06	4.70784e-05	0.699576	Fungus
Coniosporium	mws0054	Catechin	-0.699258	2.09045e-06	4.74271e-05	0.699258	Fungus
Xeromyces	Zmlp005013	3,3'-Di-O-Methylellagic Acid	0.643625	2.28948e-05	0.000313616	0.643625	Fungus
Zasmidium	Zmlp005013	3,3'-Di-O-Methylellagic Acid	-0.698062	2.21312e-06	4.94377e-05	0.698062	Fungus
Colletotrichum	pmb3041	Tricin-7-O-saccharic acid	0.696312	2.40454e-06	5.33037e-05	0.696312	Fungus
Zasmidium	pmb3000	Chrysoeriol-7-O-(6''-acetyl)glucoside	0.695761	2.46799e-06	5.42958e-05	0.695761	Fungus
Aschersonia	pme2960	Naringenin chalcone	-0.695445	2.50492e-06	5.4694e-05	0.695445	Fungus
Hortaea	mws0463	Hesperetin	-0.694384	2.63296e-06	5.70606e-05	0.694384	Fungus
Saccharomyces	mws1033	Homoeriodictyol	-0.694185	2.65766e-06	5.71693e-05	0.694185	Fungus
Xeromyces	mws0058	Diosmetin (5,7,3'-Trihydroxy-4'-methoxyflavone)	0.637786	2.86388e-05	0.000374626	0.637786	Fungus
Meira	pmp000571	Apigenin	-0.692183	2.9179e-06	6.1851e-05	0.692183	Fungus
Colletotrichum	mws0463	Hesperetin	-0.691811	2.96871e-06	6.24719e-05	0.691811	Fungus
Coniosporium	Zmlp005013	3,3'-Di-O-Methylellagic Acid	-0.691503	3.01152e-06	6.29169e-05	0.691503	Fungus
Xeromyces	mws1002	Syringetin	0.614068	6.79235e-05	0.00077897	0.614068	Fungus
Aureobasidium	Lmdp004461	Quercetin-3-O-(6''-feruloyl)glucoside-7-O-rutinoside	0.690338	3.17813e-06	6.47813e-05	0.690338	Fungus
Aschersonia	mws2186	Avicularin(Quercetin-3-O-α-L-arabinofuranoside)	0.690298	3.18403e-06	6.47813e-05	0.690298	Fungus
Hortaea	pme0376	Naringenin (5,7,4'-Trihydroxyflavanone)	-0.690095	3.21408e-06	6.47813e-05	0.690095	Fungus
Saccharomyces	mws0064	Eriodictyol (5,7,3',4'-Tetrahydroxyflavanone)	-0.690007	3.22706e-06	6.47813e-05	0.690007	Fungus
Eupenidiella	pmp001204	Apigenin-7,4'-dimethyl ether	-0.689956	3.2346e-06	6.47813e-05	0.689956	Fungus
Meira	Lmzp002365	Hesperetin-7-O-glucoside	-0.689747	3.26595e-06	6.49611e-05	0.689747	Fungus
Meira	mws1033	Homoeriodictyol	-0.686916	3.71788e-06	7.34471e-05	0.686916	Fungus
Xeromyces	Lmsp008264	4'-Hydroxy-5,6,7-trimethoxyflavone	0.577975	0.000222865	0.0020162	0.577975	Fungus
Aureobasidium	pmb3041	Tricin-7-O-saccharic acid	0.686491	3.79042e-06	7.38751e-05	0.686491	Fungus
Zasmidium	mws0045	Quercetin-3-O-rhamnoside(Quercitrin)	0.685896	3.89415e-06	7.53908e-05	0.685896	Fungus
Saccharomyces	Lmjp002721	5,7,3',4',5'-Pentamethoxyflavanone	-0.684415	4.16396e-06	8.00804e-05	0.684415	Fungus
Xeromyces	pmb0736	Tricin-7-O-Glucoside	0.577332	0.000227353	0.00205041	0.577332	Fungus
Saccharomyces	Lmxn007955	Sudachitin	-0.68174	4.69463e-06	8.91058e-05	0.68174	Fungus
Meira	pme2960	Naringenin chalcone	-0.681036	4.84437e-06	9.1351e-05	0.681036	Fungus
Meira	pme0088	Luteolin (5,7,3',4'-Tetrahydroxyflavone)	-0.679484	5.18966e-06	9.67134e-05	0.679484	Fungus
Saccharomyces	mws0024	Gallic acid	-0.679459	5.19535e-06	9.67134e-05	0.679459	Fungus
Aschersonia	Lmxn007955	Sudachitin	-0.678304	5.46706e-06	0.000100748	0.678304	Fungus
Hortaea	mws1033	Homoeriodictyol	-0.678244	5.48149e-06	0.000100748	0.678244	Fungus
Colletotrichum	Lmzp002365	Hesperetin-7-O-glucoside	-0.677856	5.57579e-06	0.000101837	0.677856	Fungus
Colletotrichum	mws1033	Homoeriodictyol	-0.676969	5.79732e-06	0.000105221	0.676969	Fungus
Saccharomyces	pme0088	Luteolin (5,7,3',4'-Tetrahydroxyflavone)	-0.676532	5.90927e-06	0.000105915	0.676532	Fungus
Hortaea	HJN037	4-O-Methylgallic Acid	-0.676476	5.92363e-06	0.000105915	0.676476	Fungus
Eupenidiella	Hmxp007703	5,7,8,3’,4’-Pentamethoxyflavanone	0.676394	5.94494e-06	0.000105915	0.676394	Fungus
Saccharomyces	mws0045	Quercetin-3-O-rhamnoside(Quercitrin)	0.675627	6.14725e-06	0.000108851	0.675627	Fungus
Colletotrichum	pme0088	Luteolin (5,7,3',4'-Tetrahydroxyflavone)	-0.674127	6.56152e-06	0.000115483	0.674127	Fungus
Coniosporium	Lmdp004461	Quercetin-3-O-(6''-feruloyl)glucoside-7-O-rutinoside	0.673863	6.6369e-06	0.000116106	0.673863	Fungus
Xeromyces	mws1361	Taxifolin-3-O-rhamnoside (Astilbin)	0.551387	0.000491215	0.00385537	0.551387	Fungus
Aschersonia	Lmzp004885	Tricin (5,7,4'-Trihydroxy-3',5'-dimethoxyflavone)	-0.672361	7.08142e-06	0.000122407	0.672361	Fungus
Zasmidium	mws0058	Diosmetin (5,7,3'-Trihydroxy-4'-methoxyflavone)	-0.67154	7.33586e-06	0.000126055	0.67154	Fungus
Coniosporium	Lmxn007955	Sudachitin	-0.669918	7.86322e-06	0.000134322	0.669918	Fungus
Colletotrichum	mws0024	Gallic acid	-0.669493	8.0067e-06	0.000135973	0.669493	Fungus
Hortaea	pme0088	Luteolin (5,7,3',4'-Tetrahydroxyflavone)	-0.669201	8.10709e-06	0.000136878	0.669201	Fungus
Saccharomyces	Lmdp003509	Quercetin-3-O-xyloside (Reynoutrin)	0.668738	8.2682e-06	0.000138791	0.668738	Fungus
Colletotrichum	HJN037	4-O-Methylgallic Acid	-0.668532	8.34057e-06	0.000139201	0.668532	Fungus
Phaeosphaeria	mws0024	Gallic acid	-0.66828	8.43033e-06	0.000139895	0.66828	Fungus
Colletotrichum	pme0376	Naringenin (5,7,4'-Trihydroxyflavanone)	-0.6677	8.63982e-06	0.000142557	0.6677	Fungus
Aschersonia	Lmsp009394	3',4',5,6,7-Pentamethoxyflavanone	0.666869	8.94846e-06	0.000146815	0.666869	Fungus
Coniosporium	Lmcp005645	Quercetin-3,4'-Dimethyl Ether	-0.666602	9.04978e-06	0.000147644	0.666602	Fungus
Hortaea	pme2960	Naringenin chalcone	-0.665732	9.38707e-06	0.000152291	0.665732	Fungus
Eupenidiella	mws2186	Avicularin(Quercetin-3-O-α-L-arabinofuranoside)	0.665409	9.51523e-06	0.000153341	0.665409	Fungus
Aureobasidium	pmb3000	Chrysoeriol-7-O-(6''-acetyl)glucoside	0.665304	9.55738e-06	0.000153341	0.665304	Fungus
Symmetrospora	pme0088	Luteolin (5,7,3',4'-Tetrahydroxyflavone)	-0.663432	1.03348e-05	0.000164903	0.663432	Fungus
Aschersonia	Hmxp007703	5,7,8,3’,4’-Pentamethoxyflavanone	0.662651	1.06757e-05	0.00016941	0.662651	Fungus
Symmetrospora	pme0376	Naringenin (5,7,4'-Trihydroxyflavanone)	-0.662421	1.07781e-05	0.000170106	0.662421	Fungus
Saccharomyces	Lmzp002365	Hesperetin-7-O-glucoside	-0.660567	1.16364e-05	0.000182659	0.660567	Fungus
Zasmidium	pmp001127	Chrysoeriol	-0.660437	1.16992e-05	0.000182659	0.660437	Fungus
Aschersonia	Hmcp003223	Limocitrin (5,7,4'-trihydroxy-8,3'-dimethoxyflavonol)	-0.659573	1.21221e-05	0.00018825	0.659573	Fungus
Saccharomyces	Hmxp006586	5-Hydroxy-7,3’,4’-trimethoxyflavone	-0.659007	1.24065e-05	0.000190791	0.659007	Fungus
Aschersonia	mws0057	Eriodictyol-7-O-glucoside	0.658986	1.24172e-05	0.000190791	0.658986	Fungus
Colletotrichum	mws0057	Eriodictyol-7-O-glucoside	0.657648	1.31149e-05	0.000200451	0.657648	Fungus
Saccharomyces	pmn001513	Digallic Acid	-0.656983	1.34749e-05	0.000204875	0.656983	Fungus
Aschersonia	pmp001127	Chrysoeriol	-0.6568	1.35752e-05	0.000205325	0.6568	Fungus
Phaeosphaeria	Xmsn002700	Taxifolin-3'-O-glucoside	-0.655763	1.41582e-05	0.000213033	0.655763	Fungus
Saccharomyces	Lmfn000604	6-O-Galloyl-D-glucose	0.655514	1.43015e-05	0.000214079	0.655514	Fungus
Saccharomyces	pmb3041	Tricin-7-O-saccharic acid	0.654658	1.48048e-05	0.000220478	0.654658	Fungus
Meira	Lmdp003509	Quercetin-3-O-xyloside (Reynoutrin)	0.654455	1.49259e-05	0.000221147	0.654455	Fungus
Coniosporium	mws2186	Avicularin(Quercetin-3-O-α-L-arabinofuranoside)	0.65363	1.54297e-05	0.000227451	0.65363	Fungus
Xeromyces	Hmcp001636	Limocitrin-7-O-glucoside	-0.506244	0.00163146	0.0104127	0.506244	Fungus
Saccharomyces	HJN037	4-O-Methylgallic Acid	-0.653065	1.57832e-05	0.000230324	0.653065	Fungus
Colletotrichum	pmb3006	Apigenin-7-O-glucoside(Cosmosiin)	-0.652571	1.60991e-05	0.000233759	0.652571	Fungus
Saccharomyces	Hmxp007703	5,7,8,3’,4’-Pentamethoxyflavanone	0.6519	1.65365e-05	0.000238915	0.6519	Fungus
Colletotrichum	pme2960	Naringenin chalcone	-0.651091	1.70779e-05	0.000245516	0.651091	Fungus
Symmetrospora	pme2960	Naringenin chalcone	-0.65048	1.74982e-05	0.000250319	0.65048	Fungus
Aureobasidium	pmn001518	1-O-Galloyl-β-D-glucose	0.650338	1.75966e-05	0.000250493	0.650338	Fungus
Eupenidiella	pmp001127	Chrysoeriol	-0.648228	1.91275e-05	0.000270958	0.648228	Fungus
Saccharomyces	Lmsp009394	3',4',5,6,7-Pentamethoxyflavanone	0.647766	1.94787e-05	0.000274593	0.647766	Fungus
Eupenidiella	Lmsp009394	3',4',5,6,7-Pentamethoxyflavanone	0.646867	2.01778e-05	0.000283074	0.646867	Fungus
Eupenidiella	Lmdp003509	Quercetin-3-O-xyloside (Reynoutrin)	0.645968	2.09006e-05	0.000291314	0.645968	Fungus
Aureobasidium	Xmsn002700	Taxifolin-3'-O-glucoside	-0.645888	2.09658e-05	0.000291314	0.645888	Fungus
Colletotrichum	Xmsn002700	Taxifolin-3'-O-glucoside	-0.644707	2.19532e-05	0.000303581	0.644707	Fungus
Coniosporium	mws0057	Eriodictyol-7-O-glucoside	0.644204	2.23865e-05	0.000308106	0.644204	Fungus
Xeromyces	mws0057	Eriodictyol-7-O-glucoside	-0.517537	0.00122701	0.00822918	0.517537	Fungus
Penicillium	Lmfn000604	6-O-Galloyl-D-glucose	0.643453	2.30477e-05	0.000314228	0.643453	Fungus
Phaeosphaeria	pmb3041	Tricin-7-O-saccharic acid	0.641886	2.44848e-05	0.000332261	0.641886	Fungus
Hortaea	Lmdp003509	Quercetin-3-O-xyloside (Reynoutrin)	0.6415	2.48514e-05	0.000335011	0.6415	Fungus
Meira	Hmxp006586	5-Hydroxy-7,3’,4’-trimethoxyflavone	-0.64143	2.49182e-05	0.000335011	0.64143	Fungus
Aureobasidium	Lmfn000604	6-O-Galloyl-D-glucose	0.64097	2.5362e-05	0.000339407	0.64097	Fungus
Symmetrospora	mws0463	Hesperetin	-0.640835	2.54937e-05	0.000339604	0.640835	Fungus
Hortaea	pmb3000	Chrysoeriol-7-O-(6''-acetyl)glucoside	0.639867	2.64567e-05	0.000350823	0.639867	Fungus
Colletotrichum	Lmdp003509	Quercetin-3-O-xyloside (Reynoutrin)	0.639461	2.68697e-05	0.00035468	0.639461	Fungus
Aureobasidium	mws2186	Avicularin(Quercetin-3-O-α-L-arabinofuranoside)	0.637934	2.84783e-05	0.000374213	0.637934	Fungus
Xeromyces	mws0043	Nobiletin (5,6,7,8,3',4'-Hexamethoxyflavone)	-0.525957	0.000985805	0.00688168	0.525957	Fungus
Aschersonia	pmn001513	Digallic Acid	-0.636988	2.9517e-05	0.000384043	0.636988	Fungus
Penicillium	Lmsp009013	4',6-Dihydroxy-5,7-dimethoxyflavanone	0.636893	2.96232e-05	0.000384043	0.636893	Fungus
Penicillium	Hmmp002240	Isorhamnetin-3-O-rutinoside-7-O-(2''-O-glucosyl)glucuronate	-0.636505	3.00611e-05	0.000387989	0.636505	Fungus
Meira	mws2186	Avicularin(Quercetin-3-O-α-L-arabinofuranoside)	0.63304	3.42368e-05	0.000439928	0.63304	Fungus
Saccharomyces	pmb0736	Tricin-7-O-Glucoside	-0.63248	3.4959e-05	0.000447229	0.63248	Fungus
Aschersonia	mws1002	Syringetin	-0.630962	3.69875e-05	0.000471104	0.630962	Fungus
Zasmidium	Lmdp004461	Quercetin-3-O-(6''-feruloyl)glucoside-7-O-rutinoside	0.630452	3.7692e-05	0.00047798	0.630452	Fungus
Symmetrospora	mws0064	Eriodictyol (5,7,3',4'-Tetrahydroxyflavanone)	-0.63027	3.79461e-05	0.000479111	0.63027	Fungus
Aschersonia	mws0054	Catechin	-0.628987	3.97837e-05	0.000500138	0.628987	Fungus
Aureobasidium	pme0088	Luteolin (5,7,3',4'-Tetrahydroxyflavone)	-0.628805	4.00511e-05	0.000501329	0.628805	Fungus
Aureobasidium	Lmzp002365	Hesperetin-7-O-glucoside	-0.627008	4.27776e-05	0.000532237	0.627008	Fungus
Xeromyces	pme2954	Quercetin	-0.572615	0.000262786	0.00230553	0.572615	Fungus
Eupenidiella	Lmfn000604	6-O-Galloyl-D-glucose	0.624809	4.63423e-05	0.000572672	0.624809	Fungus
Meira	pmb3006	Apigenin-7-O-glucoside(Cosmosiin)	-0.624411	4.70155e-05	0.00057853	0.624411	Fungus
Colletotrichum	Lmjp002721	5,7,3',4',5'-Pentamethoxyflavanone	-0.624016	4.76924e-05	0.000584383	0.624016	Fungus
Symmetrospora	mws0024	Gallic acid	-0.622361	5.06245e-05	0.000617704	0.622361	Fungus
Symmetrospora	mws1033	Homoeriodictyol	-0.622159	5.09936e-05	0.000619604	0.622159	Fungus
Penicillium	Lmsp011263	6-Hydroxy-5,7,4'-trimethoxyflavone	-0.621993	5.12988e-05	0.000620716	0.621993	Fungus
Coniosporium	pmp001204	Apigenin-7,4'-dimethyl ether	-0.621767	5.17151e-05	0.000623156	0.621767	Fungus
Aschersonia	mws0058	Diosmetin (5,7,3'-Trihydroxy-4'-methoxyflavone)	-0.62119	5.27958e-05	0.000633549	0.62119	Fungus
Hortaea	pmb3006	Apigenin-7-O-glucoside(Cosmosiin)	-0.62013	5.48349e-05	0.000655311	0.62013	Fungus
Colletotrichum	mws2186	Avicularin(Quercetin-3-O-α-L-arabinofuranoside)	0.61961	5.58604e-05	0.00066483	0.61961	Fungus
Hortaea	pmn001513	Digallic Acid	-0.619413	5.62532e-05	0.000666773	0.619413	Fungus
Symmetrospora	HJN037	4-O-Methylgallic Acid	-0.618953	5.71829e-05	0.000675037	0.618953	Fungus
Hortaea	Lmqn004838	3-O-Methylellagic acid	-0.618419	5.82772e-05	0.00068517	0.618419	Fungus
Aureobasidium	HJN037	4-O-Methylgallic Acid	-0.617309	6.06111e-05	0.000709737	0.617309	Fungus
Colletotrichum	Zmlp005013	3,3'-Di-O-Methylellagic Acid	-0.615698	6.41518e-05	0.00074818	0.615698	Fungus
Aureobasidium	Lmjp002721	5,7,3',4',5'-Pentamethoxyflavanone	-0.614653	6.65463e-05	0.00077256	0.614653	Fungus
Alternaria	mws0066	Isorhamnetin	0.614556	6.67743e-05	0.00077256	0.614556	Fungus
Xeromyces	pmb0620	Chrysoeriol-6,8-di-C-glucoside-7-O-glucoside	-0.582314	0.000194625	0.00181736	0.582314	Fungus
Sterigmatomyces	Hmxp008844	Gardenin A	0.614037	6.79956e-05	0.00077897	0.614037	Fungus
Colletotrichum	Lmdp004461	Quercetin-3-O-(6''-feruloyl)glucoside-7-O-rutinoside	0.61398	6.8133e-05	0.00077897	0.61398	Fungus
Phaeosphaeria	HJN037	4-O-Methylgallic Acid	-0.612732	7.11621e-05	0.00081041	0.612732	Fungus
Aschersonia	pmb0736	Tricin-7-O-Glucoside	-0.611994	7.3009e-05	0.000828196	0.611994	Fungus
Penicillium	pmn001518	1-O-Galloyl-β-D-glucose	0.61179	7.35287e-05	0.000829301	0.61179	Fungus
Aureobasidium	mws0064	Eriodictyol (5,7,3',4'-Tetrahydroxyflavanone)	-0.611732	7.36776e-05	0.000829301	0.611732	Fungus
Meira	Lmjp002721	5,7,3',4',5'-Pentamethoxyflavanone	-0.611201	7.50442e-05	0.000841422	0.611201	Fungus
Xeromyces	mws0055	Tangeretin (4',5,6,7,8-Pentamethoxyflavone)	-0.595313	0.000128189	0.00130618	0.595313	Fungus
Hortaea	Hmcp002187	Limocitrin-3-O-galactoside	-0.610167	7.7773e-05	0.000865336	0.610167	Fungus
Aureobasidium	mws0463	Hesperetin	-0.608996	8.09734e-05	0.000897507	0.608996	Fungus
Phaeosphaeria	pme0376	Naringenin (5,7,4'-Trihydroxyflavanone)	-0.608457	8.2484e-05	0.000907932	0.608457	Fungus
Aureobasidium	mws0045	Quercetin-3-O-rhamnoside(Quercitrin)	0.608437	8.25393e-05	0.000907932	0.608437	Fungus
Coniosporium	pme2954	Quercetin	0.608074	8.35739e-05	0.000913478	0.608074	Fungus
Symmetrospora	pmp000571	Apigenin	-0.608039	8.36726e-05	0.000913478	0.608039	Fungus
Zasmidium	mws1361	Taxifolin-3-O-rhamnoside (Astilbin)	-0.606644	8.77577e-05	0.00095275	0.606644	Fungus
Zasmidium	Hmcp002399	Limocitrin-3-O-glucoside	-0.606514	8.81476e-05	0.00095275	0.606514	Fungus
Colletotrichum	Lmzp004885	Tricin (5,7,4'-Trihydroxy-3',5'-dimethoxyflavone)	-0.606478	8.8254e-05	0.00095275	0.606478	Fungus
Symmetrospora	Lmxn007955	Sudachitin	-0.605479	9.13031e-05	0.000982016	0.605479	Fungus
Coniosporium	Zmjp010694	5-Hydroxy-3,7,3',4'-tetramethoxyflavone (Retusin)	-0.605138	9.23674e-05	0.000989796	0.605138	Fungus
Colletotrichum	Lmxn007456	Acerosin	-0.60497	9.28939e-05	0.000991779	0.60497	Fungus
Zasmidium	Hmxp007703	5,7,8,3’,4’-Pentamethoxyflavanone	0.602207	0.00010197	0.00108469	0.602207	Fungus
Phaeosphaeria	mws0064	Eriodictyol (5,7,3',4'-Tetrahydroxyflavanone)	-0.5994	0.000111998	0.00118701	0.5994	Fungus
Meira	Hmcp002187	Limocitrin-3-O-galactoside	-0.599213	0.000112696	0.00119007	0.599213	Fungus
Coniosporium	pmb0736	Tricin-7-O-Glucoside	-0.59884	0.000114102	0.00120055	0.59884	Fungus
Meira	Zmlp005013	3,3'-Di-O-Methylellagic Acid	-0.598557	0.000115177	0.00120749	0.598557	Fungus
Hortaea	mws2186	Avicularin(Quercetin-3-O-α-L-arabinofuranoside)	0.598102	0.000116927	0.00122035	0.598102	Fungus
Aureobasidium	mws0024	Gallic acid	-0.59802	0.000117244	0.00122035	0.59802	Fungus
Hortaea	pmp001127	Chrysoeriol	-0.59694	0.000121508	0.00126021	0.59694	Fungus
Phaeosphaeria	mws0463	Hesperetin	-0.596658	0.000122641	0.00126436	0.596658	Fungus
Coniosporium	mws0089	Kaempferol-7-O-glucoside	-0.596624	0.000122778	0.00126436	0.596624	Fungus
Eupenidiella	pmb3041	Tricin-7-O-saccharic acid	0.595493	0.000127434	0.00130618	0.595493	Fungus
Aschersonia	HJAP012	Luteolin-8-C-arabinoside	0.595395	0.000127843	0.00130618	0.595395	Fungus
Xeromyces	HJAP012	Luteolin-8-C-arabinoside	-0.610929	7.57544e-05	0.000846119	0.610929	Fungus
Colletotrichum	mws0054	Catechin	-0.594829	0.000130241	0.00132018	0.594829	Fungus
Phaeosphaeria	Hmxp006586	5-Hydroxy-7,3’,4’-trimethoxyflavone	-0.594774	0.000130472	0.00132018	0.594774	Fungus
Colletotrichum	Lmxn007955	Sudachitin	-0.594309	0.000132474	0.00133578	0.594309	Fungus
Hortaea	pmp001204	Apigenin-7,4'-dimethyl ether	-0.593983	0.000133896	0.00134544	0.593983	Fungus
Aureobasidium	pmb3006	Apigenin-7-O-glucoside(Cosmosiin)	-0.593725	0.00013503	0.00135084	0.593725	Fungus
Saccharomyces	mws1361	Taxifolin-3-O-rhamnoside (Astilbin)	-0.593649	0.000135363	0.00135084	0.593649	Fungus
Eupenidiella	Lmzp002365	Hesperetin-7-O-glucoside	-0.593473	0.000136141	0.00135367	0.593473	Fungus
Colletotrichum	Lmsp009394	3',4',5,6,7-Pentamethoxyflavanone	0.593375	0.000136579	0.00135367	0.593375	Fungus
Zasmidium	pme2954	Quercetin	0.592719	0.000139527	0.00137817	0.592719	Fungus
Colletotrichum	pmb0736	Tricin-7-O-Glucoside	-0.592615	0.00014	0.00137817	0.592615	Fungus
Meira	mws1361	Taxifolin-3-O-rhamnoside (Astilbin)	-0.591726	0.000144101	0.00141375	0.591726	Fungus
Phaeosphaeria	Lmxn007955	Sudachitin	-0.590693	0.000149001	0.0014569	0.590693	Fungus
Zasmidium	pmp000114	3-Hydroxy-5,6,7,8,4'-pentamethoxyflavone	-0.589851	0.000153108	0.00149203	0.589851	Fungus
Hortaea	mws0045	Quercetin-3-O-rhamnoside(Quercitrin)	0.589472	0.000154986	0.00149993	0.589472	Fungus
Colletotrichum	Hmxp006586	5-Hydroxy-7,3’,4’-trimethoxyflavone	-0.589457	0.000155061	0.00149993	0.589457	Fungus
Meira	pmp001204	Apigenin-7,4'-dimethyl ether	-0.589376	0.000155468	0.00149993	0.589376	Fungus
Aureobasidium	pmp000571	Apigenin	-0.588902	0.000157855	0.00151792	0.588902	Fungus
Zasmidium	Lmsp009394	3',4',5,6,7-Pentamethoxyflavanone	0.588479	0.000160014	0.0015336	0.588479	Fungus
Symmetrospora	Lmjp002721	5,7,3',4',5'-Pentamethoxyflavanone	-0.587076	0.000167366	0.00159879	0.587076	Fungus
Aureobasidium	pme0376	Naringenin (5,7,4'-Trihydroxyflavanone)	-0.586902	0.000168296	0.0016024	0.586902	Fungus
Aureobasidium	Lmqn004838	3-O-Methylellagic acid	-0.586345	0.00017131	0.00162507	0.586345	Fungus
Zasmidium	Lmxn007456	Acerosin	-0.586256	0.000171797	0.00162507	0.586256	Fungus
Aureobasidium	mws1033	Homoeriodictyol	-0.5844	0.000182231	0.00171818	0.5844	Fungus
Aureobasidium	Hmcp002187	Limocitrin-3-O-galactoside	-0.582751	0.00019197	0.00180415	0.582751	Fungus
Xeromyces	mws2186	Avicularin(Quercetin-3-O-α-L-arabinofuranoside)	-0.626938	4.28869e-05	0.000532237	0.626938	Fungus
Eupenidiella	pmn001513	Digallic Acid	-0.582296	0.000194736	0.00181736	0.582296	Fungus
Saccharomyces	pmn001518	1-O-Galloyl-β-D-glucose	0.582212	0.000195253	0.00181736	0.582212	Fungus
Hortaea	Lmjp002721	5,7,3',4',5'-Pentamethoxyflavanone	-0.581824	0.000197646	0.00183375	0.581824	Fungus
Saccharomyces	Lmxn007456	Acerosin	-0.581545	0.000199386	0.00184401	0.581545	Fungus
Phaeosphaeria	pme2960	Naringenin chalcone	-0.581442	0.000200027	0.00184406	0.581442	Fungus
Hortaea	Hmxp006586	5-Hydroxy-7,3’,4’-trimethoxyflavone	-0.579647	0.000211575	0.00194435	0.579647	Fungus
Coniosporium	pmp000114	3-Hydroxy-5,6,7,8,4'-pentamethoxyflavone	-0.579408	0.000213157	0.00195069	0.579408	Fungus
Phaeosphaeria	Zmlp005013	3,3'-Di-O-Methylellagic Acid	-0.57934	0.000213609	0.00195069	0.57934	Fungus
Symmetrospora	Hmcp002187	Limocitrin-3-O-galactoside	-0.578473	0.000219448	0.00199773	0.578473	Fungus
Hortaea	Lmdp004461	Quercetin-3-O-(6''-feruloyl)glucoside-7-O-rutinoside	0.578056	0.00022231	0.0020162	0.578056	Fungus
Xeromyces	pmb3041	Tricin-7-O-saccharic acid	-0.690694	3.12641e-06	6.47813e-05	0.690694	Fungus
Xeromyces	Lmdp003509	Quercetin-3-O-xyloside (Reynoutrin)	-0.718883	7.86977e-07	2.35606e-05	0.718883	Fungus
Colletotrichum	pmp001127	Chrysoeriol	-0.577176	0.000228447	0.0020539	0.577176	Fungus
Zasmidium	mws0054	Catechin	-0.576972	0.000229893	0.00206052	0.576972	Fungus
Zasmidium	Hmcp003223	Limocitrin (5,7,4'-trihydroxy-8,3'-dimethoxyflavonol)	-0.575848	0.000238007	0.00212668	0.575848	Fungus
Colletotrichum	Hmxp007703	5,7,8,3’,4’-Pentamethoxyflavanone	0.575537	0.000240297	0.00214056	0.575537	Fungus
Eupenidiella	mws0463	Hesperetin	-0.575159	0.000243101	0.00215891	0.575159	Fungus
Phaeosphaeria	Lmsp008264	4'-Hydroxy-5,6,7-trimethoxyflavone	-0.574986	0.000244397	0.00216381	0.574986	Fungus
Phaeosphaeria	Hmcp002187	Limocitrin-3-O-galactoside	-0.573354	0.000256929	0.00226785	0.573354	Fungus
Zasmidium	Lmzp004885	Tricin (5,7,4'-Trihydroxy-3',5'-dimethoxyflavone)	-0.572855	0.000260866	0.00229562	0.572855	Fungus
Xeromyces	Lmdp004461	Quercetin-3-O-(6''-feruloyl)glucoside-7-O-rutinoside	-0.73737	2.9021e-07	1.1875e-05	0.73737	Fungus
Phaeosphaeria	mws1033	Homoeriodictyol	-0.571956	0.000268109	0.00234514	0.571956	Fungus
Saccharomyces	Zmlp005013	3,3'-Di-O-Methylellagic Acid	-0.571635	0.000270739	0.00236104	0.571635	Fungus
Coniosporium	mws0055	Tangeretin (4',5,6,7,8-Pentamethoxyflavone)	0.5712	0.000274336	0.00238525	0.5712	Fungus
Aureobasidium	pme2960	Naringenin chalcone	-0.568926	0.000293859	0.00254736	0.568926	Fungus
Eupenidiella	mws0064	Eriodictyol (5,7,3',4'-Tetrahydroxyflavanone)	-0.568382	0.000298706	0.00258167	0.568382	Fungus
Symmetrospora	Lmdp004461	Quercetin-3-O-(6''-feruloyl)glucoside-7-O-rutinoside	0.567485	0.000306858	0.00264426	0.567485	Fungus
Phaeosphaeria	Lmdp004461	Quercetin-3-O-(6''-feruloyl)glucoside-7-O-rutinoside	0.567294	0.000308624	0.00265161	0.567294	Fungus
Eupenidiella	mws0024	Gallic acid	-0.566786	0.00031335	0.00268427	0.566786	Fungus
Hortaea	Hmxp007703	5,7,8,3’,4’-Pentamethoxyflavanone	0.566492	0.000316116	0.00270001	0.566492	Fungus
Zasmidium	Lmcp005645	Quercetin-3,4'-Dimethyl Ether	-0.566126	0.00031959	0.00272167	0.566126	Fungus
Symmetrospora	Lmqn004838	3-O-Methylellagic acid	-0.564625	0.000334202	0.00283779	0.564625	Fungus
Aureobasidium	pmp001204	Apigenin-7,4'-dimethyl ether	-0.564199	0.000338454	0.00286552	0.564199	Fungus
Sterigmatomyces	pmp001204	Apigenin-7,4'-dimethyl ether	-0.563885	0.000341626	0.00288396	0.563885	Fungus
Coniosporium	HJAP012	Luteolin-8-C-arabinoside	0.563734	0.000343155	0.00288847	0.563734	Fungus
Mycosphaerella	mws1033	Homoeriodictyol	-0.563626	0.000344254	0.00288935	0.563626	Fungus
Phaeosphaeria	pme0088	Luteolin (5,7,3',4'-Tetrahydroxyflavone)	-0.562061	0.000360545	0.00301735	0.562061	Fungus
Aureobasidium	Hmxp007703	5,7,8,3’,4’-Pentamethoxyflavanone	0.5619	0.000362253	0.00302294	0.5619	Fungus
Meira	pme2954	Quercetin	0.561547	0.000366042	0.00304581	0.561547	Fungus
Eupenidiella	Lmdp004461	Quercetin-3-O-(6''-feruloyl)glucoside-7-O-rutinoside	0.561308	0.000368619	0.00305481	0.561308	Fungus
Hortaea	Lmsp009394	3',4',5,6,7-Pentamethoxyflavanone	0.561252	0.000369228	0.00305481	0.561252	Fungus
Symmetrospora	Lmzp002365	Hesperetin-7-O-glucoside	-0.560828	0.000373856	0.00308432	0.560828	Fungus
Aschersonia	Lmsp008264	4'-Hydroxy-5,6,7-trimethoxyflavone	-0.560292	0.000379778	0.0031243	0.560292	Fungus
Zasmidium	Lmdp003509	Quercetin-3-O-xyloside (Reynoutrin)	0.560105	0.000381863	0.00312928	0.560105	Fungus
Saccharomyces	pmp001127	Chrysoeriol	-0.560045	0.00038254	0.00312928	0.560045	Fungus
Eupenidiella	pme0088	Luteolin (5,7,3',4'-Tetrahydroxyflavone)	-0.557843	0.00040792	0.00332126	0.557843	Fungus
Coniosporium	mws0913	Kaempferol-3-O-galactoside (Trifolin)	-0.557811	0.000408296	0.00332126	0.557811	Fungus
Phaeosphaeria	Lmqn004838	3-O-Methylellagic acid	-0.557535	0.000411587	0.00333869	0.557535	Fungus
Phaeosphaeria	pmp000571	Apigenin	-0.557227	0.000415284	0.00335929	0.557227	Fungus
Eupenidiella	Lmzp004885	Tricin (5,7,4'-Trihydroxy-3',5'-dimethoxyflavone)	-0.556991	0.000418139	0.00336334	0.556991	Fungus
Meira	pmp000114	3-Hydroxy-5,6,7,8,4'-pentamethoxyflavone	-0.556938	0.000418782	0.00336334	0.556938	Fungus
Aureobasidium	Lmdp003509	Quercetin-3-O-xyloside (Reynoutrin)	0.556898	0.000419259	0.00336334	0.556898	Fungus
Aureobasidium	pmn001513	Digallic Acid	-0.555212	0.000440207	0.00352166	0.555212	Fungus
Symmetrospora	pmb3006	Apigenin-7-O-glucoside(Cosmosiin)	-0.554155	0.000453807	0.00362048	0.554155	Fungus
Meira	pmb3000	Chrysoeriol-7-O-(6''-acetyl)glucoside	0.553301	0.000465073	0.0037002	0.553301	Fungus
Meira	Lmsp011263	6-Hydroxy-5,7,4'-trimethoxyflavone	-0.552519	0.000475592	0.00377355	0.552519	Fungus
Eupenidiella	HJN037	4-O-Methylgallic Acid	-0.552329	0.00047818	0.00378375	0.552329	Fungus
Zasmidium	mws1002	Syringetin	-0.552133	0.000480869	0.00379257	0.552133	Fungus
Hortaea	mws1361	Taxifolin-3-O-rhamnoside (Astilbin)	-0.552058	0.000481907	0.00379257	0.552058	Fungus
Xeromyces	Lmsp009394	3',4',5,6,7-Pentamethoxyflavanone	-0.744078	1.97958e-07	8.98233e-06	0.744078	Fungus
Aspergillus	mws1002	Syringetin	-0.551258	0.000493019	0.0038591	0.551258	Fungus
Symmetrospora	mws0045	Quercetin-3-O-rhamnoside(Quercitrin)	0.550243	0.000507451	0.00396139	0.550243	Fungus
Mycosphaerella	pmp000114	3-Hydroxy-5,6,7,8,4'-pentamethoxyflavone	-0.549864	0.000512948	0.00398749	0.549864	Fungus
Sterigmatomyces	pmn001551	Natsudaidain (3-Hydroxy-3',4',5,6,7,8-hexamethoxyflavone)	0.549823	0.000513541	0.00398749	0.549823	Fungus
Aschersonia	pme2954	Quercetin	0.549241	0.000522072	0.00404293	0.549241	Fungus
Aureobasidium	Hmxp006586	5-Hydroxy-7,3’,4’-trimethoxyflavone	-0.54895	0.000526389	0.00406552	0.54895	Fungus
Phaeosphaeria	Lmjp002721	5,7,3',4',5'-Pentamethoxyflavanone	-0.548425	0.00053426	0.00410459	0.548425	Fungus
Coniosporium	mws1361	Taxifolin-3-O-rhamnoside (Astilbin)	-0.548424	0.000534275	0.00410459	0.548424	Fungus
Eupenidiella	mws1033	Homoeriodictyol	-0.547467	0.000548874	0.00420562	0.547467	Fungus
Eupenidiella	pmn001518	1-O-Galloyl-β-D-glucose	0.546523	0.000563635	0.00430736	0.546523	Fungus
Zasmidium	Lmsp008264	4'-Hydroxy-5,6,7-trimethoxyflavone	-0.545959	0.000572619	0.00436453	0.545959	Fungus
Meira	Lmqn004838	3-O-Methylellagic acid	-0.544549	0.000595631	0.00452804	0.544549	Fungus
Meira	pmp001127	Chrysoeriol	-0.543898	0.000606538	0.00459892	0.543898	Fungus
Meira	Lmdp004461	Quercetin-3-O-(6''-feruloyl)glucoside-7-O-rutinoside	0.543071	0.000620629	0.00469351	0.543071	Fungus
Eupenidiella	Lmjp002721	5,7,3',4',5'-Pentamethoxyflavanone	-0.542029	0.000638825	0.00481607	0.542029	Fungus
Mycosphaerella	mws0463	Hesperetin	-0.541864	0.000641745	0.00481607	0.541864	Fungus
Coniosporium	Lmjp007790	5-Hydroxy-3,7,4'-trimethoxyflavone	-0.54186	0.000641812	0.00481607	0.54186	Fungus
Zasmidium	mws2186	Avicularin(Quercetin-3-O-α-L-arabinofuranoside)	0.541653	0.000645496	0.00483124	0.541653	Fungus
Saccharomyces	mws2186	Avicularin(Quercetin-3-O-α-L-arabinofuranoside)	0.540911	0.00065886	0.00491859	0.540911	Fungus
Saccharomyces	mws0058	Diosmetin (5,7,3'-Trihydroxy-4'-methoxyflavone)	-0.540442	0.000667417	0.00496969	0.540442	Fungus
Aureobasidium	pmp001127	Chrysoeriol	-0.539196	0.000690674	0.00512971	0.539196	Fungus
Zasmidium	Lmtp003948	3',5',5,7-Tetrahydroxy-4'-methoxyflavanone-3'-O-glucoside	-0.538182	0.000710112	0.0052516	0.538182	Fungus
Meira	mws0913	Kaempferol-3-O-galactoside (Trifolin)	-0.538088	0.000711949	0.0052516	0.538088	Fungus
Meira	mws0058	Diosmetin (5,7,3'-Trihydroxy-4'-methoxyflavone)	-0.53803	0.000713083	0.0052516	0.53803	Fungus
Sterigmatomyces	pmp000113	5-Hydroxy-6,7,8,3',4'-pentamethoxyflavone	0.537966	0.000714319	0.0052516	0.537966	Fungus
Aspergillus	Lmfn000604	6-O-Galloyl-D-glucose	0.537823	0.000717124	0.00525545	0.537823	Fungus
Saccharomyces	Hmcp003223	Limocitrin (5,7,4'-trihydroxy-8,3'-dimethoxyflavonol)	-0.537754	0.000718462	0.00525545	0.537754	Fungus
Saccharomyces	pmp001204	Apigenin-7,4'-dimethyl ether	-0.537531	0.000722863	0.00527148	0.537531	Fungus
Hortaea	Lmzp004885	Tricin (5,7,4'-Trihydroxy-3',5'-dimethoxyflavone)	-0.537435	0.000724749	0.00527148	0.537435	Fungus
Ustilaginoidea	mws2186	Avicularin(Quercetin-3-O-α-L-arabinofuranoside)	0.537367	0.0007261	0.00527148	0.537367	Fungus
Symmetrospora	Hmxp006586	5-Hydroxy-7,3’,4’-trimethoxyflavone	-0.536767	0.000738069	0.00534502	0.536767	Fungus
Aschersonia	Lmcp005645	Quercetin-3,4'-Dimethyl Ether	-0.536346	0.000746577	0.00539319	0.536346	Fungus
Coniosporium	mws0066	Isorhamnetin	-0.535976	0.000754113	0.00543411	0.535976	Fungus
Hortaea	Lmxn007955	Sudachitin	-0.535079	0.000772671	0.00555405	0.535079	Fungus
Eupenidiella	pmp000571	Apigenin	-0.534916	0.000776095	0.00556489	0.534916	Fungus
Aureobasidium	Lmxn007955	Sudachitin	-0.534681	0.000781036	0.00558653	0.534681	Fungus
Meira	Lmxn007955	Sudachitin	-0.533891	0.000797891	0.00569306	0.533891	Fungus
Eupenidiella	Hmcp001636	Limocitrin-7-O-glucoside	0.53325	0.000811789	0.00576524	0.53325	Fungus
Zasmidium	Zmjp010694	5-Hydroxy-3,7,3',4'-tetramethoxyflavone (Retusin)	-0.533242	0.000811977	0.00576524	0.533242	Fungus
Aspergillus	Hmcp003223	Limocitrin (5,7,4'-trihydroxy-8,3'-dimethoxyflavonol)	-0.533016	0.000816933	0.00578627	0.533016	Fungus
Aschersonia	Hmcp002399	Limocitrin-3-O-glucoside	-0.530563	0.000872459	0.00616453	0.530563	Fungus
Aureobasidium	Lmsp009394	3',4',5,6,7-Pentamethoxyflavanone	0.529855	0.000889096	0.00626683	0.529855	Fungus
Colletotrichum	HJAP012	Luteolin-8-C-arabinoside	0.529727	0.000892117	0.0062729	0.529727	Fungus
Mycosphaerella	Lmzp002365	Hesperetin-7-O-glucoside	-0.528247	0.000927921	0.0065089	0.528247	Fungus
Mycosphaerella	mws0064	Eriodictyol (5,7,3',4'-Tetrahydroxyflavanone)	-0.527033	0.000958207	0.00670514	0.527033	Fungus
Xeromyces	Hmxp007703	5,7,8,3’,4’-Pentamethoxyflavanone	-0.767122	4.83938e-08	2.98002e-06	0.767122	Fungus
Mycosphaerella	pme2960	Naringenin chalcone	-0.525354	0.00100156	0.00697488	0.525354	Fungus
Eupenidiella	Hmxp006586	5-Hydroxy-7,3’,4’-trimethoxyflavone	-0.525121	0.0010077	0.0070009	0.525121	Fungus
Hortaea	Lmsp009013	4',6-Dihydroxy-5,7-dimethoxyflavanone	0.524768	0.00101708	0.00704917	0.524768	Fungus
Penicillium	pmp000106	5,7,4'-Trimethoxyflavone	-0.524415	0.00102653	0.00709775	0.524415	Fungus
Meira	pmn001513	Digallic Acid	-0.52363	0.00104786	0.00722798	0.52363	Fungus
Zasmidium	mws0057	Eriodictyol-7-O-glucoside	0.523512	0.0010511	0.00723317	0.523512	Fungus
Sterigmatomyces	Lmsp009013	4',6-Dihydroxy-5,7-dimethoxyflavanone	0.520642	0.00113261	0.00777562	0.520642	Fungus
Coniosporium	Lmsp011263	6-Hydroxy-5,7,4'-trimethoxyflavone	-0.519375	0.0011703	0.00798548	0.519375	Fungus
Phaeosphaeria	mws0045	Quercetin-3-O-rhamnoside(Quercitrin)	0.519338	0.00117142	0.00798548	0.519338	Fungus
Eupenidiella	pme0376	Naringenin (5,7,4'-Trihydroxyflavanone)	-0.519338	0.00117142	0.00798548	0.519338	Fungus
Coniosporium	Hmcp002399	Limocitrin-3-O-glucoside	-0.519037	0.00118057	0.00801845	0.519037	Fungus
Phaeosphaeria	pmb3006	Apigenin-7-O-glucoside(Cosmosiin)	-0.518997	0.00118178	0.00801845	0.518997	Fungus
Aureobasidium	mws0057	Eriodictyol-7-O-glucoside	0.518338	0.00120202	0.0081238	0.518338	Fungus
Symmetrospora	pmb3000	Chrysoeriol-7-O-(6''-acetyl)glucoside	0.518309	0.0012029	0.0081238	0.518309	Fungus
Hortaea	Lmxn007456	Acerosin	-0.518002	0.00121243	0.00816916	0.518002	Fungus
Meira	mws0045	Quercetin-3-O-rhamnoside(Quercitrin)	0.517696	0.001222	0.00821458	0.517696	Fungus
Xeromyces	mws0045	Quercetin-3-O-rhamnoside(Quercitrin)	-0.822038	7.89858e-10	1.20723e-07	0.822038	Fungus
Aspergillus	Lmsp010424	3',4',5,6,7-Pentamethoxyflavone	0.517331	0.00123351	0.00825373	0.517331	Fungus
Mycosphaerella	pmb3041	Tricin-7-O-saccharic acid	0.516862	0.00124842	0.0083343	0.516862	Fungus
Symmetrospora	mws1361	Taxifolin-3-O-rhamnoside (Astilbin)	-0.516692	0.00125386	0.00835138	0.516692	Fungus
Bipolaris	Zmlp007578	3,3',4-O-Trimethylellagic acid	-0.515905	0.00127934	0.00850159	0.515905	Fungus
Saccharomyces	Lmsp008264	4'-Hydroxy-5,6,7-trimethoxyflavone	-0.513761	0.00135109	0.00895793	0.513761	Fungus
Colletotrichum	pmn001513	Digallic Acid	-0.513628	0.00135566	0.00896423	0.513628	Fungus
Eupenidiella	pmb3006	Apigenin-7-O-glucoside(Cosmosiin)	-0.513554	0.00135822	0.00896423	0.513554	Fungus
Penicillium	pmb3053	Tricin-4'-O-eudesmic acid	0.512335	0.00140076	0.00922406	0.512335	Fungus
Saccharomyces	mws0919	Kaempferol-3-O-rhamnoside (Afzelin)(Kaempferin)	0.512051	0.00141083	0.00926932	0.512051	Fungus
Eupenidiella	Hmxp006108	3-Hydroxy-5,7,8-trimethoxyflavone	0.511851	0.00141799	0.00929536	0.511851	Fungus
Mycosphaerella	pme0376	Naringenin (5,7,4'-Trihydroxyflavanone)	-0.511469	0.0014317	0.0093641	0.511469	Fungus
Hortaea	mws0058	Diosmetin (5,7,3'-Trihydroxy-4'-methoxyflavone)	-0.511004	0.00144857	0.00945313	0.511004	Fungus
Colletotrichum	Lmsp008264	4'-Hydroxy-5,6,7-trimethoxyflavone	-0.51071	0.0014593	0.00948558	0.51071	Fungus
Penicillium	mws2186	Avicularin(Quercetin-3-O-α-L-arabinofuranoside)	0.510689	0.00146007	0.00948558	0.510689	Fungus
Aureobasidium	mws0054	Catechin	-0.51007	0.00148294	0.00961263	0.51007	Fungus
Meira	Hmxp007703	5,7,8,3’,4’-Pentamethoxyflavanone	0.509728	0.00149573	0.00967394	0.509728	Fungus
Meira	mws0089	Kaempferol-7-O-glucoside	-0.509138	0.001518	0.00979616	0.509138	Fungus
Phaeosphaeria	pmb3000	Chrysoeriol-7-O-(6''-acetyl)glucoside	0.508252	0.00155196	0.00999311	0.508252	Fungus
Saccharomyces	Lmzp004885	Tricin (5,7,4'-Trihydroxy-3',5'-dimethoxyflavone)	-0.507269	0.00159042	0.0102141	0.507269	Fungus
Aschersonia	mws0089	Kaempferol-7-O-glucoside	-0.507196	0.00159332	0.0102141	0.507196	Fungus
Mycosphaerella	pmp001204	Apigenin-7,4'-dimethyl ether	-0.506495	0.00162131	0.0103707	0.506495	Fungus
Xeromyces	pmb3000	Chrysoeriol-7-O-(6''-acetyl)glucoside	-0.865307	9.85175e-12	1.32463e-08	0.865307	Fungus
Hortaea	Zmlp005013	3,3'-Di-O-Methylellagic Acid	-0.505234	0.00167278	0.0106529	0.505234	Fungus
Eupenidiella	pmb3000	Chrysoeriol-7-O-(6''-acetyl)glucoside	0.504987	0.001683	0.01069	0.504987	Fungus
Aschersonia	pmp001204	Apigenin-7,4'-dimethyl ether	-0.504916	0.00168596	0.01069	0.504916	Fungus
Bipolaris	mws0043	Nobiletin (5,6,7,8,3',4'-Hexamethoxyflavone)	-0.504786	0.00169139	0.0107011	0.504786	Fungus
Aspergillus	mws0091	Quercetin-3-O-glucoside (Isoquercitrin)	0.504569	0.00170044	0.010735	0.504569	Fungus
Penicillium	Lmjp007790	5-Hydroxy-3,7,4'-trimethoxyflavone	-0.503545	0.00174389	0.0109853	0.503545	Fungus
Colletotrichum	Hmcp003223	Limocitrin (5,7,4'-trihydroxy-8,3'-dimethoxyflavonol)	-0.501891	0.00181616	0.0114158	0.501891	Fungus
Eupenidiella	pme2960	Naringenin chalcone	-0.501722	0.00182367	0.0114383	0.501722	Fungus
Sterigmatomyces	pmp000106	5,7,4'-Trimethoxyflavone	-0.501547	0.00183149	0.0114626	0.501547	Fungus
Phaeosphaeria	Lmzp002365	Hesperetin-7-O-glucoside	-0.500681	0.00187061	0.0116823	0.500681	Fungus
Saccharomyces	mws1002	Syringetin	-0.500391	0.00188391	0.0117401	0.500391	Fungus
Aureobasidium	mws0043	Nobiletin (5,6,7,8,3',4'-Hexamethoxyflavone)	0.500077	0.00189835	0.0118047	0.500077	Fungus

## Sheet: Table S3
Table S3 Isolation of bacteria (total 132)
Strains	OTUs ID	Identidy(%)	Phyla	Taxanomy
C18-1	OTU_76	99.6	Firmicutes	d:Bacteria,p:Firmicutes,c:Bacilli,o:Bacillales,f:Bacillaceae_1,g:Bacillus
C18-4	OTU_1172	99.2	Firmicutes	d:Bacteria,p:Firmicutes,c:Bacilli,o:Bacillales,f:Bacillaceae_1,g:Bacillus
C18-6	OTU_161	100	Firmicutes	d:Bacteria,p:Firmicutes,c:Bacilli,o:Bacillales,f:Bacillaceae_1,g:Bacillus
C18-7	OTU_1131	97.2	Firmicutes	d:Bacteria,p:Firmicutes,c:Bacilli,o:Bacillales,f:Staphylococcaceae
C18-8	OTU_53	99.2	Firmicutes	d:Bacteria,p:Firmicutes,c:Bacilli,o:Bacillales,f:Staphylococcaceae,g:Staphylococcus
C19-4	OTU_427	99.6	Proteobacteria	d:Bacteria,p:Proteobacteria,c:Gammaproteobacteria,o:Pseudomonadales,f:Pseudomonadaceae,g:Pseudomonas
C21-1	OTU_76	98.4	Firmicutes	d:Bacteria,p:Firmicutes,c:Bacilli,o:Bacillales,f:Bacillaceae_1,g:Bacillus
C21-11	OTU_554	99.6	Firmicutes	d:Bacteria,p:Firmicutes,c:Bacilli,o:Bacillales,f:Bacillaceae_1,g:Bacillus
C21-3	OTU_554	97.7	Firmicutes	d:Bacteria,p:Firmicutes,c:Bacilli,o:Bacillales,f:Bacillaceae_1,g:Bacillus
C21-4	OTU_554	99.6	Firmicutes	d:Bacteria,p:Firmicutes,c:Bacilli,o:Bacillales,f:Bacillaceae_1,g:Bacillus
C21-5	OTU_1172	99.2	Firmicutes	d:Bacteria,p:Firmicutes,c:Bacilli,o:Bacillales,f:Bacillaceae_1,g:Bacillus
C21-6	OTU_76	99.6	Firmicutes	d:Bacteria,p:Firmicutes,c:Bacilli,o:Bacillales,f:Bacillaceae_1,g:Bacillus
D12-1	OTU_612	99.2	Proteobacteria	d:Bacteria,p:Proteobacteria,c:Alphaproteobacteria,o:Sphingomonadales,f:Sphingomonadaceae,g:Sphingomonas
D12-2	OTU_612	99.2	Proteobacteria	d:Bacteria,p:Proteobacteria,c:Alphaproteobacteria,o:Sphingomonadales,f:Sphingomonadaceae,g:Sphingomonas
D19-2	OTU_554	99.6	Firmicutes	d:Bacteria,p:Firmicutes,c:Bacilli,o:Bacillales,f:Bacillaceae_1,g:Bacillus
D19-3	OTU_554	99.6	Firmicutes	d:Bacteria,p:Firmicutes,c:Bacilli,o:Bacillales,f:Bacillaceae_1,g:Bacillus
F18-1	OTU_24	100	Proteobacteria	d:Bacteria,p:Proteobacteria,c:Gammaproteobacteria,o:Pseudomonadales,f:Moraxellaceae,g:Enhydrobacter,s:Enhydrobacter_aerosaccus
F18-2	OTU_24	100	Proteobacteria	d:Bacteria,p:Proteobacteria,c:Gammaproteobacteria,o:Pseudomonadales,f:Moraxellaceae,g:Enhydrobacter,s:Enhydrobacter_aerosaccus
F19-13	OTU_137	99.2	Proteobacteria	d:Bacteria,p:Proteobacteria,c:Gammaproteobacteria,o:Xanthomonadales,f:Xanthomonadaceae,g:Stenotrophomonas
F19-16	OTU_245	100	Actinobacteria	d:Bacteria,p:Actinobacteria,c:Actinobacteria,o:Actinomycetales,f:Dermabacteraceae,g:Brachybacterium
N18-1	OTU_76	99.6	Firmicutes	d:Bacteria,p:Firmicutes,c:Bacilli,o:Bacillales,f:Bacillaceae_1,g:Bacillus
N18-17	OTU_133	100	Firmicutes	d:Bacteria,p:Firmicutes,c:Bacilli,o:Bacillales,f:Paenibacillaceae_1,g:Paenibacillus
N18-20	OTU_43	100	Firmicutes	d:Bacteria,p:Firmicutes,c:Bacilli,o:Bacillales,f:Bacillaceae_1,g:Bacillus,s:Bacillus_anthracis
N18-3	OTU_119	100	Firmicutes	d:Bacteria,p:Firmicutes,c:Bacilli,o:Bacillales,f:Bacillaceae_1,g:Bacillus
N18-4	OTU_119	100	Firmicutes	d:Bacteria,p:Firmicutes,c:Bacilli,o:Bacillales,f:Bacillaceae_1,g:Bacillus
N18-5	OTU_10	99.2	Firmicutes	d:Bacteria,p:Firmicutes,c:Bacilli,o:Bacillales,f:Bacillaceae_1
N18-8	OTU_43	100	Firmicutes	d:Bacteria,p:Firmicutes,c:Bacilli,o:Bacillales,f:Bacillaceae_1,g:Bacillus,s:Bacillus_anthracis
N19-11	OTU_111	98	Actinobacteria	d:Bacteria,p:Actinobacteria,c:Actinobacteria,o:Actinomycetales,f:Microbacteriaceae,g:Curtobacterium,s:Curtobacterium_citreum
N19-12	OTU_612	99.2	Proteobacteria	d:Bacteria,p:Proteobacteria,c:Alphaproteobacteria,o:Sphingomonadales,f:Sphingomonadaceae,g:Sphingomonas
N19-13	OTU_612	99.2	Proteobacteria	d:Bacteria,p:Proteobacteria,c:Alphaproteobacteria,o:Sphingomonadales,f:Sphingomonadaceae,g:Sphingomonas
N19-14	OTU_43	100	Firmicutes	d:Bacteria,p:Firmicutes,c:Bacilli,o:Bacillales,f:Bacillaceae_1,g:Bacillus,s:Bacillus_anthracis
N19-15	OTU_76	100	Firmicutes	d:Bacteria,p:Firmicutes,c:Bacilli,o:Bacillales,f:Bacillaceae_1,g:Bacillus
N19-16	OTU_119	100	Firmicutes	d:Bacteria,p:Firmicutes,c:Bacilli,o:Bacillales,f:Bacillaceae_1,g:Bacillus
N19-17	OTU_258	100	Bacteroidetes	d:Bacteria,p:Bacteroidetes,c:Sphingobacteriia,o:Sphingobacteriales,f:Sphingobacteriaceae,g:Sphingobacterium
N19-18	OTU_43	100	Firmicutes	d:Bacteria,p:Firmicutes,c:Bacilli,o:Bacillales,f:Bacillaceae_1,g:Bacillus,s:Bacillus_anthracis
N19-19	OTU_43	100	Firmicutes	d:Bacteria,p:Firmicutes,c:Bacilli,o:Bacillales,f:Bacillaceae_1,g:Bacillus,s:Bacillus_anthracis
N19-21	OTU_75	100	Proteobacteria	d:Bacteria,p:Proteobacteria,c:Betaproteobacteria,o:Burkholderiales,f:Alcaligenaceae,g:Alcaligenes,s:Alcaligenes_faecalis_subsp._parafaecalis
N19-23	OTU_258	100	Bacteroidetes	d:Bacteria,p:Bacteroidetes,c:Sphingobacteriia,o:Sphingobacteriales,f:Sphingobacteriaceae,g:Sphingobacterium
N19-24	OTU_43	100	Firmicutes	d:Bacteria,p:Firmicutes,c:Bacilli,o:Bacillales,f:Bacillaceae_1,g:Bacillus,s:Bacillus_anthracis
N19-25	OTU_554	99.6	Firmicutes	d:Bacteria,p:Firmicutes,c:Bacilli,o:Bacillales,f:Bacillaceae_1,g:Bacillus
N19-26	OTU_554	97.2	Firmicutes	d:Bacteria,p:Firmicutes,c:Bacilli,o:Bacillales,f:Bacillaceae_1,g:Bacillus
N19-28	OTU_554	97.2	Firmicutes	d:Bacteria,p:Firmicutes,c:Bacilli,o:Bacillales,f:Bacillaceae_1,g:Bacillus
N19-29	OTU_76	100	Firmicutes	d:Bacteria,p:Firmicutes,c:Bacilli,o:Bacillales,f:Bacillaceae_1,g:Bacillus
N19-3	OTU_43	100	Firmicutes	d:Bacteria,p:Firmicutes,c:Bacilli,o:Bacillales,f:Bacillaceae_1,g:Bacillus,s:Bacillus_anthracis
N19-30	OTU_651	99.6	Firmicutes	d:Bacteria,p:Firmicutes,c:Bacilli,o:Bacillales,f:Bacillaceae_1,g:Bacillus,s:Bacillus_firmus
N19-33	OTU_554	97.2	Firmicutes	d:Bacteria,p:Firmicutes,c:Bacilli,o:Bacillales,f:Bacillaceae_1,g:Bacillus
N19-35	OTU_651	99.6	Firmicutes	d:Bacteria,p:Firmicutes,c:Bacilli,o:Bacillales,f:Bacillaceae_1,g:Bacillus,s:Bacillus_firmus
N19-36	OTU_53	100	Firmicutes	d:Bacteria,p:Firmicutes,c:Bacilli,o:Bacillales,f:Staphylococcaceae,g:Staphylococcus
N19-4	OTU_19	98	Proteobacteria	d:Bacteria,p:Proteobacteria,c:Gammaproteobacteria,o:Pseudomonadales,f:Moraxellaceae,g:Acinetobacter
N19-42	OTU_250	97.6	Firmicutes	d:Bacteria,p:Firmicutes,c:Bacilli,o:Bacillales,f:Paenibacillaceae_1,g:Paenibacillus,s:Paenibacillus_hunanensis
N19-45	OTU_119	100	Firmicutes	d:Bacteria,p:Firmicutes,c:Bacilli,o:Bacillales,f:Bacillaceae_1,g:Bacillus
N19-46	OTU_112	100	Actinobacteria	d:Bacteria,p:Actinobacteria,c:Actinobacteria,o:Actinomycetales,f:Micrococcaceae,g:Micrococcus,s:Micrococcus_luteus
N19-47	OTU_119	100	Firmicutes	d:Bacteria,p:Firmicutes,c:Bacilli,o:Bacillales,f:Bacillaceae_1,g:Bacillus
N19-48	OTU_129	99.6	Firmicutes	d:Bacteria,p:Firmicutes,c:Bacilli,o:Bacillales,f:Bacillaceae_1,g:Bacillus,s:Bacillus_lehensis
N19-5	OTU_612	99.2	Proteobacteria	d:Bacteria,p:Proteobacteria,c:Alphaproteobacteria,o:Sphingomonadales,f:Sphingomonadaceae,g:Sphingomonas
N19-51	OTU_129	99.6	Firmicutes	d:Bacteria,p:Firmicutes,c:Bacilli,o:Bacillales,f:Bacillaceae_1,g:Bacillus,s:Bacillus_lehensis
N19-54	OTU_133	100	Firmicutes	d:Bacteria,p:Firmicutes,c:Bacilli,o:Bacillales,f:Paenibacillaceae_1,g:Paenibacillus
N19-55	OTU_10	97.6	Firmicutes	d:Bacteria,p:Firmicutes,c:Bacilli,o:Bacillales,f:Bacillaceae_1
N19-6	OTU_133	99.2	Firmicutes	d:Bacteria,p:Firmicutes,c:Bacilli,o:Bacillales,f:Paenibacillaceae_1,g:Paenibacillus
N19-67	OTU_43	100	Firmicutes	d:Bacteria,p:Firmicutes,c:Bacilli,o:Bacillales,f:Bacillaceae_1,g:Bacillus,s:Bacillus_anthracis
N19-7	OTU_554	97.2	Firmicutes	d:Bacteria,p:Firmicutes,c:Bacilli,o:Bacillales,f:Bacillaceae_1,g:Bacillus
N19-71	OTU_1172	97.6	Firmicutes	d:Bacteria,p:Firmicutes,c:Bacilli,o:Bacillales,f:Bacillaceae_1,g:Bacillus
N19-72	OTU_432	98.8	Firmicutes	d:Bacteria,p:Firmicutes,c:Bacilli,o:Bacillales,f:Planococcaceae,g:Lysinibacillus
N19-8	OTU_86	100	Actinobacteria	d:Bacteria,p:Actinobacteria,c:Actinobacteria,o:Actinomycetales,f:Mycobacteriaceae,g:Mycobacterium
N19-85	OTU_473	98	Firmicutes	d:Bacteria,p:Firmicutes,c:Bacilli,o:Bacillales,f:Paenibacillaceae_1,g:Paenibacillus
N19-9	OTU_119	100	Firmicutes	d:Bacteria,p:Firmicutes,c:Bacilli,o:Bacillales,f:Bacillaceae_1,g:Bacillus
N21-11	OTU_76	100	Firmicutes	d:Bacteria,p:Firmicutes,c:Bacilli,o:Bacillales,f:Bacillaceae_1,g:Bacillus
N21-12	OTU_76	99.6	Firmicutes	d:Bacteria,p:Firmicutes,c:Bacilli,o:Bacillales,f:Bacillaceae_1,g:Bacillus
N21-13	OTU_43	100	Firmicutes	d:Bacteria,p:Firmicutes,c:Bacilli,o:Bacillales,f:Bacillaceae_1,g:Bacillus,s:Bacillus_anthracis
N21-16	OTU_43	100	Firmicutes	d:Bacteria,p:Firmicutes,c:Bacilli,o:Bacillales,f:Bacillaceae_1,g:Bacillus,s:Bacillus_anthracis
N21-17	OTU_76	99.6	Firmicutes	d:Bacteria,p:Firmicutes,c:Bacilli,o:Bacillales,f:Bacillaceae_1,g:Bacillus
N21-20	OTU_76	99.6	Firmicutes	d:Bacteria,p:Firmicutes,c:Bacilli,o:Bacillales,f:Bacillaceae_1,g:Bacillus
N21-21	OTU_43	100	Firmicutes	d:Bacteria,p:Firmicutes,c:Bacilli,o:Bacillales,f:Bacillaceae_1,g:Bacillus,s:Bacillus_anthracis
N21-22	OTU_43	100	Firmicutes	d:Bacteria,p:Firmicutes,c:Bacilli,o:Bacillales,f:Bacillaceae_1,g:Bacillus,s:Bacillus_anthracis
N21-29	OTU_76	99.6	Firmicutes	d:Bacteria,p:Firmicutes,c:Bacilli,o:Bacillales,f:Bacillaceae_1,g:Bacillus
N21-9	OTU_76	99.6	Firmicutes	d:Bacteria,p:Firmicutes,c:Bacilli,o:Bacillales,f:Bacillaceae_1,g:Bacillus
N22-1	OTU_111	100	Actinobacteria	d:Bacteria,p:Actinobacteria,c:Actinobacteria,o:Actinomycetales,f:Microbacteriaceae,g:Curtobacterium,s:Curtobacterium_citreum
N22-18	OTU_43	100	Firmicutes	d:Bacteria,p:Firmicutes,c:Bacilli,o:Bacillales,f:Bacillaceae_1,g:Bacillus,s:Bacillus_anthracis
N22-2	OTU_21	98.4	Proteobacteria	d:Bacteria,p:Proteobacteria,c:Gammaproteobacteria,o:Enterobacteriales,f:Enterobacteriaceae
N22-22	OTU_21	98.4	Proteobacteria	d:Bacteria,p:Proteobacteria,c:Gammaproteobacteria,o:Enterobacteriales,f:Enterobacteriaceae
N22-23	OTU_651	99.6	Firmicutes	d:Bacteria,p:Firmicutes,c:Bacilli,o:Bacillales,f:Bacillaceae_1,g:Bacillus,s:Bacillus_firmus
N22-25	OTU_53	98.8	Firmicutes	d:Bacteria,p:Firmicutes,c:Bacilli,o:Bacillales,f:Staphylococcaceae,g:Staphylococcus
N22-26	OTU_53	99.2	Firmicutes	d:Bacteria,p:Firmicutes,c:Bacilli,o:Bacillales,f:Staphylococcaceae,g:Staphylococcus
N22-27	OTU_53	98.8	Firmicutes	d:Bacteria,p:Firmicutes,c:Bacilli,o:Bacillales,f:Staphylococcaceae,g:Staphylococcus
N22-28	OTU_598	98	Proteobacteria	d:Bacteria,p:Proteobacteria,c:Gammaproteobacteria,o:Enterobacteriales,f:Enterobacteriaceae,g:Pantoea
N22-29	OTU_53	98.8	Firmicutes	d:Bacteria,p:Firmicutes,c:Bacilli,o:Bacillales,f:Staphylococcaceae,g:Staphylococcus
N22-30	OTU_53	99.2	Firmicutes	d:Bacteria,p:Firmicutes,c:Bacilli,o:Bacillales,f:Staphylococcaceae,g:Staphylococcus
N22-31	OTU_53	99.2	Firmicutes	d:Bacteria,p:Firmicutes,c:Bacilli,o:Bacillales,f:Staphylococcaceae,g:Staphylococcus
N22-32	OTU_53	98.8	Firmicutes	d:Bacteria,p:Firmicutes,c:Bacilli,o:Bacillales,f:Staphylococcaceae,g:Staphylococcus
N22-33	OTU_52	100	Proteobacteria	d:Bacteria,p:Proteobacteria,c:Gammaproteobacteria,o:Pseudomonadales,f:Pseudomonadaceae,g:Pseudomonas,s:Pseudomonas_psychrotolerans
N22-35	OTU_72	99.2	Actinobacteria	d:Bacteria,p:Actinobacteria,c:Actinobacteria,o:Actinomycetales,f:Propionibacteriaceae,g:Propionibacterium,s:Propionibacterium_acnes
N22-36	OTU_245	99.6	Actinobacteria	d:Bacteria,p:Actinobacteria,c:Actinobacteria,o:Actinomycetales,f:Dermabacteraceae,g:Brachybacterium
N22-5	OTU_52	100	Proteobacteria	d:Bacteria,p:Proteobacteria,c:Gammaproteobacteria,o:Pseudomonadales,f:Pseudomonadaceae,g:Pseudomonas,s:Pseudomonas_psychrotolerans
N22-8	OTU_4	100	Proteobacteria	d:Bacteria,p:Proteobacteria,c:Alphaproteobacteria,o:Rhizobiales,f:Rhizobiaceae,g:Rhizobium,s:Rhizobium_pusense
R12-1	OTU_133	99.2	Firmicutes	d:Bacteria,p:Firmicutes,c:Bacilli,o:Bacillales,f:Paenibacillaceae_1,g:Paenibacillus
R18-1	OTU_612	99.2	Proteobacteria	d:Bacteria,p:Proteobacteria,c:Alphaproteobacteria,o:Sphingomonadales,f:Sphingomonadaceae,g:Sphingomonas
R18-11	OTU_554	99.6	Firmicutes	d:Bacteria,p:Firmicutes,c:Bacilli,o:Bacillales,f:Bacillaceae_1,g:Bacillus
R18-14	OTU_121	98	Proteobacteria	d:Bacteria,p:Proteobacteria,c:Betaproteobacteria,o:Burkholderiales,f:Oxalobacteraceae,g:Herbaspirillum,s:Herbaspirillum_chlorophenolicum
R18-2	OTU_612	99.2	Proteobacteria	d:Bacteria,p:Proteobacteria,c:Alphaproteobacteria,o:Sphingomonadales,f:Sphingomonadaceae,g:Sphingomonas
R18-26	OTU_43	100	Firmicutes	d:Bacteria,p:Firmicutes,c:Bacilli,o:Bacillales,f:Bacillaceae_1,g:Bacillus,s:Bacillus_anthracis
R18-27	OTU_427	100	Proteobacteria	d:Bacteria,p:Proteobacteria,c:Gammaproteobacteria,o:Pseudomonadales,f:Pseudomonadaceae,g:Pseudomonas
R18-3	OTU_612	99.2	Proteobacteria	d:Bacteria,p:Proteobacteria,c:Alphaproteobacteria,o:Sphingomonadales,f:Sphingomonadaceae,g:Sphingomonas
R18-4	OTU_612	99.2	Proteobacteria	d:Bacteria,p:Proteobacteria,c:Alphaproteobacteria,o:Sphingomonadales,f:Sphingomonadaceae,g:Sphingomonas
R18-5	OTU_133	99.2	Firmicutes	d:Bacteria,p:Firmicutes,c:Bacilli,o:Bacillales,f:Paenibacillaceae_1,g:Paenibacillus
R18-6	OTU_7	98.8	Proteobacteria	d:Bacteria,p:Proteobacteria,c:Alphaproteobacteria,o:Sphingomonadales,f:Sphingomonadaceae,g:Sphingomonas
R19-1	OTU_554	99.6	Firmicutes	d:Bacteria,p:Firmicutes,c:Bacilli,o:Bacillales,f:Bacillaceae_1,g:Bacillus
R19-11	OTU_43	100	Firmicutes	d:Bacteria,p:Firmicutes,c:Bacilli,o:Bacillales,f:Bacillaceae_1,g:Bacillus,s:Bacillus_anthracis
R19-12	OTU_133	100	Firmicutes	d:Bacteria,p:Firmicutes,c:Bacilli,o:Bacillales,f:Paenibacillaceae_1,g:Paenibacillus
R19-13	OTU_76	100	Firmicutes	d:Bacteria,p:Firmicutes,c:Bacilli,o:Bacillales,f:Bacillaceae_1,g:Bacillus
R19-16	OTU_527	97.6	Firmicutes	d:Bacteria,p:Firmicutes,c:Bacilli,o:Bacillales,f:Planococcaceae
R19-18	OTU_76	99.6	Firmicutes	d:Bacteria,p:Firmicutes,c:Bacilli,o:Bacillales,f:Bacillaceae_1,g:Bacillus
R19-20	OTU_1172	99.2	Firmicutes	d:Bacteria,p:Firmicutes,c:Bacilli,o:Bacillales,f:Bacillaceae_1,g:Bacillus
R19-25	OTU_133	98.4	Firmicutes	d:Bacteria,p:Firmicutes,c:Bacilli,o:Bacillales,f:Paenibacillaceae_1,g:Paenibacillus
R19-26	OTU_43	100	Firmicutes	d:Bacteria,p:Firmicutes,c:Bacilli,o:Bacillales,f:Bacillaceae_1,g:Bacillus,s:Bacillus_anthracis
R19-27	OTU_473	98.4	Firmicutes	d:Bacteria,p:Firmicutes,c:Bacilli,o:Bacillales,f:Paenibacillaceae_1,g:Paenibacillus
R19-28	OTU_76	100	Firmicutes	d:Bacteria,p:Firmicutes,c:Bacilli,o:Bacillales,f:Bacillaceae_1,g:Bacillus
R19-29	OTU_432	98.8	Firmicutes	d:Bacteria,p:Firmicutes,c:Bacilli,o:Bacillales,f:Planococcaceae,g:Lysinibacillus
R19-33	OTU_432	97.6	Firmicutes	d:Bacteria,p:Firmicutes,c:Bacilli,o:Bacillales,f:Planococcaceae,g:Lysinibacillus
R19-38	OTU_432	98.8	Firmicutes	d:Bacteria,p:Firmicutes,c:Bacilli,o:Bacillales,f:Planococcaceae,g:Lysinibacillus
R19-39	OTU_133	99.6	Firmicutes	d:Bacteria,p:Firmicutes,c:Bacilli,o:Bacillales,f:Paenibacillaceae_1,g:Paenibacillus
R19-40	OTU_133	98	Firmicutes	d:Bacteria,p:Firmicutes,c:Bacilli,o:Bacillales,f:Paenibacillaceae_1,g:Paenibacillus

## Sheet: Table S4
Table S5 Isolation of fungal (total 111)
Strains	OTUs ID	Identidy(%)	Phyla	Taxanomy
A21-5	OTU_407	98.5	Ascomycota	d:Fungi,p:Ascomycota
A21-6	OTU_605	98.5	Ascomycota	d:Fungi,p:Ascomycota
F18-5	OTU_1115	100	Ascomycota	d:Fungi,p:Ascomycota,c:Eurotiomycetes,o:Eurotiales,f:Aspergillaceae,g:Aspergillus,s:Aspergillus_japonicus
M19-1	OTU_559	98.8	Ascomycota	d:Fungi,p:Ascomycota,c:Eurotiomycetes,o:Eurotiales,f:Aspergillaceae,g:Xeromyces,s:Xeromyces_bisporus
P01-11	OTU_407	99.7	Ascomycota	d:Fungi,p:Ascomycota
P01-20	OTU_407	97.1	Ascomycota	d:Fungi,p:Ascomycota
P12-1	OTU_751	99.6	Ascomycota	d:Fungi,p:Ascomycota,c:Eurotiomycetes,o:Eurotiales,f:Aspergillaceae,g:Aspergillus
P12-100	OTU_407	98.8	Ascomycota	d:Fungi,p:Ascomycota
P12-101	OTU_605	98.5	Ascomycota	d:Fungi,p:Ascomycota
P12-103	OTU_147	97.3	Ascomycota	d:Fungi,p:Ascomycota
P12-104	OTU_1283	99.5	Ascomycota	d:Fungi,p:Ascomycota,c:Saccharomycetes,o:Saccharomycetales,f:Saccharomycetales_fam_Incertae_sedis,g:Candida
P12-12	OTU_751	99.6	Ascomycota	d:Fungi,p:Ascomycota,c:Eurotiomycetes,o:Eurotiales,f:Aspergillaceae,g:Aspergillus
P12-16	OTU_751	99.6	Ascomycota	d:Fungi,p:Ascomycota,c:Eurotiomycetes,o:Eurotiales,f:Aspergillaceae,g:Aspergillus
P12-2	OTU_751	99.6	Ascomycota	d:Fungi,p:Ascomycota,c:Eurotiomycetes,o:Eurotiales,f:Aspergillaceae,g:Aspergillus
P12-22	OTU_1054	98	Ascomycota	d:Fungi,p:Ascomycota
P12-26	OTU_751	99.6	Ascomycota	d:Fungi,p:Ascomycota,c:Eurotiomycetes,o:Eurotiales,f:Aspergillaceae,g:Aspergillus
P12-3	OTU_393	99.7	Ascomycota	d:Fungi,p:Ascomycota,c:Saccharomycetes,o:Saccharomycetales,f:Debaryomycetaceae
P12-33	OTU_751	99.6	Ascomycota	d:Fungi,p:Ascomycota,c:Eurotiomycetes,o:Eurotiales,f:Aspergillaceae,g:Aspergillus
P12-44	OTU_1054	98	Ascomycota	d:Fungi,p:Ascomycota
P12-46	OTU_751	99.6	Ascomycota	d:Fungi,p:Ascomycota,c:Eurotiomycetes,o:Eurotiales,f:Aspergillaceae,g:Aspergillus
P12-57	OTU_1283	99.5	Ascomycota	d:Fungi,p:Ascomycota,c:Saccharomycetes,o:Saccharomycetales,f:Saccharomycetales_fam_Incertae_sedis,g:Candida
P12-59	OTU_393	99.7	Ascomycota	d:Fungi,p:Ascomycota,c:Saccharomycetes,o:Saccharomycetales,f:Debaryomycetaceae
P12-75	OTU_1044	100	Ascomycota	d:Fungi,p:Ascomycota,c:Dothideomycetes,o:Pleosporales
P12-91	OTU_1041	97.6	Ascomycota	d:Fungi,p:Ascomycota,c:Dothideomycetes,o:Pleosporales
P12-94	OTU_393	99.7	Ascomycota	d:Fungi,p:Ascomycota,c:Saccharomycetes,o:Saccharomycetales,f:Debaryomycetaceae
P12-95	OTU_1107	97.6	Ascomycota	d:Fungi,p:Ascomycota,c:Dothideomycetes,o:Pleosporales,f:Biatriosporaceae,g:Biatriospora,s:Biatriospora_mackinnonii
P12-97	OTU_1107	97.6	Ascomycota	d:Fungi,p:Ascomycota,c:Dothideomycetes,o:Pleosporales,f:Biatriosporaceae,g:Biatriospora,s:Biatriospora_mackinnonii
P12-99	OTU_1044	100	Ascomycota	d:Fungi,p:Ascomycota,c:Dothideomycetes,o:Pleosporales
P17-12	OTU_1141	99.6	Ascomycota	d:Fungi,p:Ascomycota,c:Dothideomycetes,o:Capnodiales
P17-14	OTU_567	97.7	Ascomycota	d:Fungi,p:Ascomycota,c:Sordariomycetes,o:Hypocreales,f:Hypocreales_fam_Incertae_sedis,g:Acremonium,s:Acremonium_camptosporum
P18-28	OTU_1141	98.8	Ascomycota	d:Fungi,p:Ascomycota,c:Dothideomycetes,o:Capnodiales
P18-37	OTU_407	99.7	Ascomycota	d:Fungi,p:Ascomycota
P18-56	OTU_407	99.7	Ascomycota	d:Fungi,p:Ascomycota
P18-6	OTU_567	98.4	Ascomycota	d:Fungi,p:Ascomycota,c:Sordariomycetes,o:Hypocreales,f:Hypocreales_fam_Incertae_sedis,g:Acremonium,s:Acremonium_camptosporum
P19-17	OTU_734	97.1	Ascomycota	d:Fungi,p:Ascomycota,c:Eurotiomycetes,o:Eurotiales,f:Aspergillaceae,g:Penicillium
P19-2	OTU_407	99.7	Ascomycota	d:Fungi,p:Ascomycota
P19-29	OTU_567	100	Ascomycota	d:Fungi,p:Ascomycota,c:Sordariomycetes,o:Hypocreales,f:Hypocreales_fam_Incertae_sedis,g:Acremonium,s:Acremonium_camptosporum
P19-33	OTU_567	100	Ascomycota	d:Fungi,p:Ascomycota,c:Sordariomycetes,o:Hypocreales,f:Hypocreales_fam_Incertae_sedis,g:Acremonium,s:Acremonium_camptosporum
P19-35	OTU_567	98.8	Ascomycota	d:Fungi,p:Ascomycota,c:Sordariomycetes,o:Hypocreales,f:Hypocreales_fam_Incertae_sedis,g:Acremonium,s:Acremonium_camptosporum
P19-4	OTU_734	99.6	Ascomycota	d:Fungi,p:Ascomycota,c:Eurotiomycetes,o:Eurotiales,f:Aspergillaceae,g:Penicillium
P19-8	OTU_393	98.3	Ascomycota	d:Fungi,p:Ascomycota,c:Saccharomycetes,o:Saccharomycetales,f:Debaryomycetaceae
P20-31	OTU_938	99.6	Ascomycota	d:Fungi,p:Ascomycota,c:Eurotiomycetes,o:Eurotiales,f:Aspergillaceae
P20-39	OTU_752	99.6	Ascomycota	d:Fungi,p:Ascomycota,c:Eurotiomycetes,o:Eurotiales,f:Aspergillaceae,g:Aspergillus
P20-4	OTU_125	97.1	Ascomycota	d:Fungi,p:Ascomycota
P20-71	OTU_1072	99.2	Ascomycota	d:Fungi,p:Ascomycota
P20-81	OTU_734	99.6	Ascomycota	d:Fungi,p:Ascomycota,c:Eurotiomycetes,o:Eurotiales,f:Aspergillaceae,g:Penicillium
P20-93	OTU_1152	99.2	Ascomycota	d:Fungi,p:Ascomycota,c:Dothideomycetes
P20-94	OTU_1072	100	Ascomycota	d:Fungi,p:Ascomycota
P21-1	OTU_751	99.6	Ascomycota	d:Fungi,p:Ascomycota,c:Eurotiomycetes,o:Eurotiales,f:Aspergillaceae,g:Aspergillus
P21-11	OTU_407	99.7	Ascomycota	d:Fungi,p:Ascomycota
P21-14	OTU_1093	97.6	Ascomycota	d:Fungi,p:Ascomycota
P21-16	OTU_898	99.6	Ascomycota	d:Fungi,p:Ascomycota,c:Dothideomycetes,o:Botryosphaeriales,f:Botryosphaeriaceae
P21-18	OTU_981	100	Ascomycota	d:Fungi,p:Ascomycota,c:Dothideomycetes,o:Pleosporales
P21-19	OTU_567	99.2	Ascomycota	d:Fungi,p:Ascomycota,c:Sordariomycetes,o:Hypocreales,f:Hypocreales_fam_Incertae_sedis,g:Acremonium,s:Acremonium_camptosporum
P21-20	OTU_1093	100	Ascomycota	d:Fungi,p:Ascomycota
P21-21	OTU_1093	100	Ascomycota	d:Fungi,p:Ascomycota
P21-26	OTU_1030	99.6	Ascomycota	d:Fungi,p:Ascomycota,c:Dothideomycetes,o:Pleosporales
P21-27	OTU_867	98	Ascomycota	d:Fungi,p:Ascomycota,c:Sordariomycetes,o:Xylariales,f:Sporocadaceae,g:Neopestalotiopsis,s:Neopestalotiopsis_foedans
P21-28	OTU_1030	99.6	Ascomycota	d:Fungi,p:Ascomycota,c:Dothideomycetes,o:Pleosporales
P21-29	OTU_809	100	Ascomycota	d:Fungi,p:Ascomycota,c:Dothideomycetes
P21-30	OTU_461	100	Ascomycota	d:Fungi,p:Ascomycota
P21-32	OTU_1030	99.6	Ascomycota	d:Fungi,p:Ascomycota,c:Dothideomycetes,o:Pleosporales
P21-34	OTU_1030	99.6	Ascomycota	d:Fungi,p:Ascomycota,c:Dothideomycetes,o:Pleosporales
P21-35	OTU_1093	99.6	Ascomycota	d:Fungi,p:Ascomycota
P21-36	OTU_1030	99.6	Ascomycota	d:Fungi,p:Ascomycota,c:Dothideomycetes,o:Pleosporales
P21-37	OTU_1030	99.6	Ascomycota	d:Fungi,p:Ascomycota,c:Dothideomycetes,o:Pleosporales
P21-4	OTU_1030	99.6	Ascomycota	d:Fungi,p:Ascomycota,c:Dothideomycetes,o:Pleosporales
P21-5	OTU_1093	100	Ascomycota	d:Fungi,p:Ascomycota
P21-54	OTU_1030	99.6	Ascomycota	d:Fungi,p:Ascomycota,c:Dothideomycetes,o:Pleosporales
P21-58	OTU_809	98.5	Ascomycota	d:Fungi,p:Ascomycota,c:Dothideomycetes
P21-7	OTU_1041	98.8	Ascomycota	d:Fungi,p:Ascomycota,c:Dothideomycetes,o:Pleosporales
P21-8	OTU_809	98.8	Ascomycota	d:Fungi,p:Ascomycota,c:Dothideomycetes
R18-15	OTU_751	100	Ascomycota	d:Fungi,p:Ascomycota,c:Eurotiomycetes,o:Eurotiales,f:Aspergillaceae,g:Aspergillus
R19-3	OTU_751	99.6	Ascomycota	d:Fungi,p:Ascomycota,c:Eurotiomycetes,o:Eurotiales,f:Aspergillaceae,g:Aspergillus
R19-6	OTU_751	99.6	Ascomycota	d:Fungi,p:Ascomycota,c:Eurotiomycetes,o:Eurotiales,f:Aspergillaceae,g:Aspergillus
S12-8	OTU_835	98.8	Ascomycota	d:Fungi,p:Ascomycota,c:Eurotiomycetes,o:Eurotiales,f:Aspergillaceae
P12-102	OTU_379	100	Basidiomycota	d:Fungi,p:Basidiomycota,c:Agaricomycetes
P19-9	OTU_289	98.7	Basidiomycota	d:Fungi,p:Basidiomycota,c:Cystobasidiomycetes,o:Cystobasidiales,f:Cystobasidiaceae,g:Cystobasidium,s:Cystobasidium_calyptogenae
P20-24	OTU_286	98.3	Basidiomycota	d:Fungi,p:Basidiomycota,c:Cystobasidiomycetes,o:Cystobasidiales,f:Cystobasidiaceae,g:Cystobasidium,s:Cystobasidium_slooffiae
P21-2	OTU_312	99	Basidiomycota	d:Fungi,p:Basidiomycota,c:Cystobasidiomycetes,o:Cystobasidiales,f:Cystobasidiaceae,g:Cystobasidium
P21-51	OTU_192	100	Basidiomycota	d:Fungi,p:Basidiomycota,c:Microbotryomycetes,o:Sporidiobolales,f:Sporidiobolaceae,g:Rhodotorula,s:Rhodotorula_mucilaginosa

## Sheet: Table S5
Compounds	Q1 (Da)	Q3 (Da)	Molecular weight (Da)	Formula	Ionization model	FE+P21-1(Killed,0 hour)			FE+P21-1(Killed,48 hours)			FE+P21-1 (0 hour)			FE+P21-1 (48 hour)
3',4',5',5,7-Pentamethoxyflavone	373.13	343.08	372.121	C20H20O7	[M+H]+	9.79687e+07	9.69032e+07	9.5623e+07	9.64628e+07	9.69124e+07	9.72315e+07	9.63455e+07	9.74605e+07	9.72756e+07	1.34833e+07	1.36019e+07	1.36162e+07
3',4',5,5',6,7-Hexamethoxyflavone	403.14	373.09	402.132	C21H22O8	[M+H]+	1.14052e+08	1.12821e+08	1.11335e+08	1.1235e+08	1.1289e+08	1.13237e+08	1.11927e+08	1.13266e+08	1.1302e+08	3.24385e+07	3.27204e+07	3.27576e+07
3',4',5,6,7-Pentamethoxyflavanone	375.144	211.072	374.137	C20H22O7	[M+H]+	4.36078e+06	4.31343e+06	4.25437e+06	4.29304e+06	4.31155e+06	4.3256e+06	4.31979e+06	4.3139e+06	4.30184e+06	3.35234e+06	3.37884e+06	3.3846e+06
3',5-Dihydroxy-4',6,7-Trimethoxyflavanone	347.11	197.05	346.105	C18H18O7	[M+H]+	179508	177485	175193	176679	177719	178142	177711	177451	177113	37891.2	38225.9	38279.3
3',6'-Dihydroxy-3,4,2',4'-Tetramethoxychalcone	361.13	197.04	360.121	C19H20O7	[M+H]+	1.55896e+06	1.5419e+06	1.52133e+06	1.53471e+06	1.54384e+06	1.54768e+06	1.54575e+06	1.54123e+06	1.53784e+06	440741	444399	445348
3'-Demethylnobiletin	389.12	359.08	388.116	C20H20O8	[M+H]+	515929	510223	503805	508269	510514	511937	510256	510661	509496	57893.5	58386.5	58457.3
3,2',4'-Trihydroxy-4,3',5',6'-Tetramethoxychalcone	377.12	227.06	376.116	C19H20O8	[M+H]+	192215	190081	187877	189290	190245	190681	190631	190107	189780	104713	105727	105922
3,3',4',5,6,7,8-heptamethoxyflavone	433.15	403.11	432.142	C22H24O9	[M+H]+	1.92366e+07	1.90205e+07	1.87647e+07	1.89321e+07	1.90269e+07	1.90832e+07	1.90775e+07	1.90117e+07	1.89847e+07	9.30133e+06	9.39006e+06	9.40067e+06
3,4',5,6,7-Pentamethoxyflavone	373.13	211.02	372.121	C20H20O7	[M+H]+	322418	318663	314755	317375	319128	320169	319035	318738	318158	44113.8	44493.5	44544.6
3,5,6,7,3',4'-Hexamethoxyflavone	403.14	373.09	402.132	C21H22O8	[M+H]+	727308	718902	710043	716134	719992	722165	721561	719212	717488	351642	354456	355262
3,5,6,7,8,4'-hexamethoxyflavone	403.14	373.1	402.132	C21H22O8	[M+H]+	732524	724143	714445	720269	724422	726687	727596	723592	721829	355611	358690	359444
3,5,6,7-Tetramethoxyflavone	343.12	313.07	342.11	C19H18O6	[M+H]+	814784	805489	794725	802241	805661	808680	806709	805967	803827	4912.41	4953.59	4965.46
3,5,7,3'4'-Pentamethoxyflavone	373.13	343.08	372.121	C20H20O7	[M+H]+	2.00433e+06	1.98261e+06	1.95523e+06	1.97322e+06	1.98166e+06	1.98762e+06	1.988e+06	1.98124e+06	1.97765e+06	263542	265830	266335
3,6'-Dihydroxy-3',4,2',4'-Tetramethoxychalcone	361.13	211.06	360.121	C19H20O7	[M+H]+	610102	603087	595031	600569	603505	605073	603873	602974	601949	415761	419441	420237
3-Hydroxy-3',4',5,5',7-Pentamethoxyflavone	389.12	359.08	388.116	C20H20O8	[M+H]+	568084	562001	554363	559117	562337	564174	563334	561813	560381	58264.1	58772.8	58883.9
4'-Hydroxy-5,6,7,8,3',5'-hexamethoxyflavone	419.13	404.1	418.126	C21H22O9	[M+H]+	37101.8	36691.7	36167	36516.4	36706.1	36826.3	36692.8	36683.9	36602.7	2965.2	2991.51	2996.69
5,6,2',3',4',6'-Hexamethoxyflavone	403.14	373.09	402.132	C21H22O8	[M+H]+	172214	170326	167955	169530	170332	170764	170478	170218	169866	35668.8	35946	36009.7
5,6,7,4'-Tetramethoxyflavone	343.12	313.08	342.11	C19H18O6	[M+H]+	3.09445e+06	3.05944e+06	3.01758e+06	3.0449e+06	3.06196e+06	3.07152e+06	3.06772e+06	3.05896e+06	3.0531e+06	168302	169897	170123
5,6,7,8,3',4'-Hexamethoxyflavanone	405.15	241.07	404.147	C21H24O8	[M+H]+	504029	498690	491824	496567	498712	500402	498669	498503	497550	148152	149264	149492
5,6,7,8-Tetramethoxyflavone	343.12	313.07	342.11	C19H18O6	[M+H]+	833466	824523	813602	819950	824822	826957	827048	823384	821890	3785.29	3820.15	3827.96
5,7,3'-Trihydroxy-6,4',5'-trimethoxyflavone	359.08	329.04	360.084	C18H16O8	[M-H]-	70637.3	69902.8	68961.9	69556.8	69876.2	70070.6	69966.4	69842.2	69709.9	132643	133807	134089
5,7,8,4'-Tetramethoxyflavone	343.12	313.08	342.11	C19H18O6	[M+H]+	3.11162e+06	3.07957e+06	3.03887e+06	3.06469e+06	3.07981e+06	3.08744e+06	3.08006e+06	3.07928e+06	3.07102e+06	165907	167328	167713
5,7-Dihydroxy-3,6,8,3',4'-Pentamethoxyflavone	405.12	375.07	404.111	C20H20O9	[M+H]+	3.60811e+06	3.56985e+06	3.52268e+06	3.55076e+06	3.56891e+06	3.58196e+06	3.57479e+06	3.56772e+06	3.56001e+06	995859	1.00549e+06	1.00729e+06
5-Demethoxynobiletin; 3',4',6,7,8-Pentamethoxyflavone	373.13	312.1	372.121	C20H20O7	[M+H]+	1878197	1.8583e+06	1.83222e+06	1.85003e+06	1.85877e+06	1.86538e+06	1.85688e+06	1.85878e+06	1.85492e+06	246680	248945	249240
5-Demethylnobiletin; 5-Hydroxy-6,7,8,3',4'-Pentamethoxyflavone	389.12	359.08	388.116	C20H20O8	[M+H]+	296476	293168	289068	291773	293275	293960	293501	292951	292556	1302.43	1314.89	1316.81
5-Desmethylsinensetin	359.11	344.09	358.105	C19H18O7	[M+H]+	103879	102728	101292	102184	102809	103120	103101	102583	102376	17051.6	17185	17221.5
5-Hydroxy-3,3',4',5',7-Pentamethoxyflavone	389.12	359.08	388.116	C20H20O8	[M+H]+	317456	314237	309986	312790	314350	315188	314709	314174	313422	1393.09	1404.88	1408.18
5-Hydroxy-3,7,3',4'-tetramethoxyflavone (Retusin)	359.11	344.09	358.105	C19H18O7	[M+H]+	81993.2	81057.8	79957.5	80641	81075.2	81358.6	81266.6	81007.8	80800	14384.6	14501	14531.9
5-Hydroxy-6,7,3',4'-tetramethoxyflavanone	361.13	197.06	360.121	C19H20O7	[M+H]+	1.48462e+06	1.46769e+06	1.44836e+06	1.46081e+06	1.46931e+06	1.47383e+06	1.47278e+06	1.46776e+06	1.46389e+06	423364	426691	427326
5-Hydroxy-7,2',4',5'-tetramethoxyisoflavone; Robustigenin	359.11	329.07	358.105	C19H18O7	[M+H]+	51188.1	50629.1	49969.2	50437.3	50655.6	50814.5	50638.6	50641.5	50575.2	2.52585e+06	2.54937e+06	2.55206e+06
5-Hydroxy-7,8,2',3'-Tetramethoxyflavone 5-Glucoside	521.16	359.11	520.158	C25H28O12	[M+H]+	27803.9	27501	27149.7	27377.9	27497.1	27599.6	27565.1	27509.4	27429.4	35158.3	35420.2	35482.6
6'-Hydroxy-2,2',3',4',5'-Pentamethoxychalcone	375.14	241.07	374.137	C20H22O7	[M+H]+	1.81891e+06	1.79896e+06	1.77522e+06	1.79225e+06	1.79979e+06	1.80632e+06	1.79971e+06	1.80018e+06	1.79584e+06	755454	761662	763305
6'-Hydroxy-2,4,2',3',4',5'-Hexamethoxychalcone	405.15	241.07	404.147	C21H24O8	[M+H]+	529929	523994	517805	522102	524674	525942	524799	524535	523451	159675	161127	161333
6'-Hydroxy-3,4,2',3',4'-Pentamethoxychalcone	375.14	211.06	374.137	C20H22O7	[M+H]+	759865	751225	742006	748279	752368	754246	752766	751631	750044	561224	566070	566919
6'-Hydroxy-4,2',3',4',5'-Pentamethoxychalcone	375.14	241.07	374.137	C20H22O7	[M+H]+	38602.2	38172.5	37728.7	38061.4	38203.8	38326	38235.1	38209.5	38143.4	13738.9	13851.4	13874.6
6'-Hydroxy-4,2',3',4'-Tetramethoxychalcone	345.13	211.06	344.126	C19H20O6	[M+H]+	1.46041e+06	1.4449e+06	1.42581e+06	1.43877e+06	1.44545e+06	1.44992e+06	1.44525e+06	1.44566e+06	1.44163e+06	24459.7	24648.4	24690.7
Nobiletin (5,6,7,8,3',4'-Hexamethoxyflavone)	403.14	373.1	402.132	C21H22O8	[M+H]+	1.41926e+08	1.40336e+08	1.38669e+08	1.39859e+08	1.40493e+08	1.40989e+08	1.40595e+08	1.40469e+08	1.40122e+08	4.53351e+07	4.56947e+07	4.57975e+07
Sinensetin (5,6,7,3',4'-pentamethoxyflavone)	373.13	312.1	372.121	C20H20O7	[M+H]+	1.6934e+06	1.67465e+06	1.65404e+06	1.66839e+06	1.67582e+06	1.68034e+06	1.67969e+06	1.67534e+06	1.67155e+06	252123	254000	254436
Tangeretin (4',5,6,7,8-Pentamethoxyflavone)	373.13	343.09	372.121	C20H20O7	[M+H]+	1.01358e+08	1.00249e+08	9.90066e+07	9.99336e+07	1.00333e+08	1.00624e+08	1.00346e+08	1.00336e+08	1.0017e+08	1.67183e+07	1.68728e+07	1.69075e+07

## Sheet: Table S6
Warehouse Temperature and Humidity
Years	Month	Temperature	Humidity
2001	1	24.7867	60.4163
2001	2	25.4228	59.8076
2001	3	24.5863	60.2258
2001	4	24.831	59.5121
2001	5	25.0193	60.2913
2001	6	24.5196	60.4165
2001	7	24.882	60.0236
2001	8	25.4767	59.7075
2001	9	25.3754	60.0434
2001	10	25.2393	60.2964
2001	11	24.7174	60.4956
2001	12	25.4733	60.3122
2002	1	25.0992	60.4507
2002	2	25.0831	60.319
2002	3	24.5539	60.3568
2002	4	24.9175	60.4073
2002	5	24.6787	59.5358
2002	6	25.368	59.7426
2002	7	24.7573	59.7659
2002	8	24.5448	60.4506
2002	9	24.5291	59.7311
2002	10	24.6461	59.9528
2002	11	24.979	60.0274
2002	12	24.9292	60.1601
2004	1	25.3117	59.5309
2004	2	24.8534	60.3112
2004	3	24.8867	59.6933
2004	4	25.0158	59.7588
2004	5	24.5482	60.3604
2004	6	24.7852	60.3276
2004	7	25.0102	60.0856
2004	8	25.1471	59.9656
2004	9	24.7057	60.419
2004	10	25.4843	59.9146
2004	11	25.1317	60.2008
2004	12	25.3572	60.3057
2009	1	25.057	59.8526
2009	2	25.3885	59.6556
2009	3	24.8304	60.2924
2009	4	24.6317	59.5556
2009	5	25.4649	60.0025
2009	6	25.2905	60.1203
2009	7	25.2037	59.8376
2009	8	24.9034	59.8669
2009	9	25.4215	59.7164
2009	10	25.1498	59.569
2009	11	24.7486	60.0701
2009	12	24.5935	60.3738
2012	1	24.504	59.8751
2012	2	25.372	59.7849
2012	3	24.9289	59.6797
2012	4	24.858	59.8358
2012	5	25.1436	59.748
2012	6	25.426	59.9932
2012	7	25.1191	60.432
2012	8	24.8225	60.4413
2012	9	25.4645	59.5368
2012	10	25.1089	59.807
2012	11	24.8199	60.3256
2012	12	24.6129	59.5758
2014	1	25.1061	59.9741
2014	2	24.8239	60.1339
2014	3	25.3772	59.8468
2014	4	24.9386	59.695
2014	5	25.4435	60.3533
2014	6	24.8165	59.7892
2014	7	24.5788	60.2088
2014	8	25.0188	59.71
2014	9	25.494	60.4357
2014	10	25.1722	60.2934
2014	11	25.093	59.6817
2014	12	25.1224	59.7162
2015	1	24.5629	60.1528
2015	2	25.0462	59.5169
2015	3	24.563	59.7079
2015	4	25.1199	60.0618
2015	5	24.975	60.0725
2015	6	25.0426	59.7353
2015	7	25.0758	60.0789
2015	8	25.3811	60.2704
2015	9	24.8591	60.2882
2015	10	25.0326	60.3486
2015	11	25.374	60.475
2015	12	25.1009	59.993
2016	1	24.9588	60.0904
2016	2	24.8252	60.3182
2016	3	24.7783	59.9238
2016	4	24.5268	60.113
2016	5	24.534	59.8676
2016	6	25.0213	59.5916
2016	7	24.634	60.4556
2016	8	24.5313	59.7764
2016	9	25.4305	60.1438
2016	10	25.0727	59.7025
2016	11	25.4369	60.4928
2016	12	24.7222	60.0086
2017	1	24.5399	60.0845
2017	2	25.1657	59.522
2017	3	24.5516	60.2777
2017	4	24.6951	59.7661
2017	5	25.1816	59.9242
2017	6	24.5547	60.0583
2017	7	25.2679	60.356
2017	8	24.8502	60.0675
2017	9	25.0719	60.3729
2017	10	24.5048	59.578
2017	11	25.286	60.1418
2017	12	24.8235	60.3998
2018	1	24.7753	59.5581
2018	2	25.2989	59.934
2018	3	25.4495	60.3676
2018	4	25.0864	59.7366
2018	5	25.4742	60.0876
2018	6	25.0582	59.7806
2018	7	24.5799	60.2908
2018	8	24.9367	60.3189
2018	9	25.0299	60.4375
2018	10	25.4433	59.7492
2018	11	25.3693	59.7641
2018	12	25.2783	60.4432
2019	1	25.4694	59.5382
2019	2	24.8038	60.279
2019	3	24.7297	60.174
2019	4	24.8152	59.5393
2019	5	25.1159	60.1655
2019	6	24.6373	59.5944
2019	7	25.4824	59.5064
2019	8	24.5905	60.4113
2019	9	24.8328	59.8889
2019	10	25.2974	60.3391
2019	11	25.3989	59.5381
2019	12	25.3972	60.4899
2020	1	25.2861	60.1216
2020	2	24.5157	59.819
2020	3	25.26	60.1739
2020	4	24.7255	59.9254
2020	5	24.6054	59.7263
2020	6	25.2682	60.461
2020	7	25.0345	60.4508
2020	8	25.2287	59.6467
2020	9	24.6226	59.9669
2020	10	24.6673	59.5373
2020	11	24.8	61
2020	12	25.1	60.8

## Sheet: Table S7
The absolute PMFs abundances
Strains	Replicate 1 (μg/g)	Replicate 2 (μg/g)	Replicate3 (μg/g)	Polymethoxyflavones
CK	3249.21	3120.47	3286.06	nobiletin
N18-1	3379.15	3343.31	3394.68	nobiletin
D19-2	3404.01	3394.68	3271.81	nobiletin
N18-8	3402.25	3337.08	3380.79	nobiletin
N19-16	3294.49	3404.83	3349.46	nobiletin
R19-12	3388.61	3319.4	3363.46	nobiletin
N19-8	3201.26	3195.76	3240.59	nobiletin
F19-13	3165.28	3140.29	3271.81	nobiletin
R18-6	3241.56	3122.41	3263.51	nobiletin
M19-1	2849.6	2933.78	2936.79	nobiletin
P21-1	3256.76	3007.81	2990.46	nobiletin
CK	2197.42	2082.85	2186.61	tangeretin
N18-1	2268.28	2245.99	2272.48	tangeretin
D19-2	2310.44	2290.8	2184.03	tangeretin
N18-8	2294.95	2219.13	2267.77	tangeretin
N19-16	2202.89	2285.29	2251.26	tangeretin
R19-12	2295.01	2238.91	2275.36	tangeretin
N19-8	2104.52	2102.63	2004.97	tangeretin
F19-13	2083.46	2118.17	2081.61	tangeretin
R18-6	2106.32	2200.41	2062.18	tangeretin
M19-1	1881.31	1947.89	1957.94	tangeretin
P21-1	2059.4	1906.53	1859.65	tangeretin
CK	307.07	295.99	304.94	5-Hydroxy-6,7,8,3',4'-pentamethoxyflavone
N18-1	337.79	334.99	339.23	5-Hydroxy-6,7,8,3',4'-pentamethoxyflavone
D19-2	343.36	342.27	327.34	5-Hydroxy-6,7,8,3',4'-pentamethoxyflavone
N18-8	342.6	330.02	336.1	5-Hydroxy-6,7,8,3',4'-pentamethoxyflavone
N19-16	329.52	338.83	335.64	5-Hydroxy-6,7,8,3',4'-pentamethoxyflavone
R19-12	342.02	334.33	339.85	5-Hydroxy-6,7,8,3',4'-pentamethoxyflavone
N19-8	318.597	342.496	353.684	5-Hydroxy-6,7,8,3',4'-pentamethoxyflavone
F19-13	316.953	350.691	335.582	5-Hydroxy-6,7,8,3',4'-pentamethoxyflavone
R18-6	334.143	350.101	323.845	5-Hydroxy-6,7,8,3',4'-pentamethoxyflavone
M19-1	279.23	289.6	291.83	5-Hydroxy-6,7,8,3',4'-pentamethoxyflavone
P21-1	337.63	305.09	296.74	5-Hydroxy-6,7,8,3',4'-pentamethoxyflavone
CK	232.59	218.93	231.79	3,5,6,7,8,3',4'-Heptamethoxyflavone
N18-1	242.33	239.99	242.84	3,5,6,7,8,3',4'-Heptamethoxyflavone
D19-2	245.99	244.62	232.47	3,5,6,7,8,3',4'-Heptamethoxyflavone
N18-8	245.33	236.67	239.86	3,5,6,7,8,3',4'-Heptamethoxyflavone
N19-16	232.89	241.46	239.66	3,5,6,7,8,3',4'-Heptamethoxyflavone
R19-12	244.78	238.29	242.69	3,5,6,7,8,3',4'-Heptamethoxyflavone
N19-8	228.5	224.21	223.72	3,5,6,7,8,3',4'-Heptamethoxyflavone
F19-13	227.45	230.19	224.3	3,5,6,7,8,3',4'-Heptamethoxyflavone
R18-6	223.64	245.7	234.02	3,5,6,7,8,3',4'-Heptamethoxyflavone
M19-1	187.93	199.89	201.98	3,5,6,7,8,3',4'-Heptamethoxyflavone
P21-1	226.52	211.18	203.9	3,5,6,7,8,3',4'-Heptamethoxyflavone
CK	191.51	172.38	190.81	sinensetin
N18-1	198.61	195.26	197.82	sinensetin
D19-2	186.2	192.98	191.29	sinensetin
N18-8	191.75	191.05	190.91	sinensetin
N19-16	190.92	195.26	195.42	sinensetin
R19-12	185.43	179.84	184.12	sinensetin
N19-8	195.36	185.73	186.42	sinensetin
F19-13	193.2	197	191.27	sinensetin
R18-6	196.45	194.83	186.91	sinensetin
M19-1	159.92	167.58	167.09	sinensetin
P21-1	221.11	207.43	205.52	sinensetin
CK	103.1	97.45	105.16	5,6,7,4'-Tetramethoxyflavanone
N18-1	104.87	104.98	103.99	5,6,7,4'-Tetramethoxyflavanone
D19-2	93.85	93.79	90.62	5,6,7,4'-Tetramethoxyflavanone
N18-8	104.87	103.1	104.6	5,6,7,4'-Tetramethoxyflavanone
N19-16	102.82	94.73	104.38	5,6,7,4'-Tetramethoxyflavanone
R19-12	93.29	100.18	92.6	5,6,7,4'-Tetramethoxyflavanone
N19-8	87.51	98.64	96.57	5,6,7,4'-Tetramethoxyflavanone
F19-13	102.82	94.73	104.38	5,6,7,4'-Tetramethoxyflavanone
R18-6	93.46	95.72	99.15	5,6,7,4'-Tetramethoxyflavanone
M19-1	93.13	92.27	92.21	5,6,7,4'-Tetramethoxyflavanone
P21-1	98.91	82	79.07	5,6,7,4'-Tetramethoxyflavanone
